# Supplementary material for: Ethyl 6-(4-chloro­phen­yl)-4-(4-fluoro­phen­yl)-2-oxo­cyclo­hex-3-ene-1-carboxyl­ate
Source: Acta Crystallogr Sect E Struct Rep Online. 2013 Nov 30;69(Pt 12):o1839–40. doi: 10.1107/S1600536813031851 (PMC3885083; doi:10.1107/S1600536813031851)
Supplement: Supplementary file 1 [file e-69-o1839-sup1.cif]

##############################################################################
#                                                                            #
# This CIF contains the data in a paper accepted for publication in          #
# Acta Crystallographica Section E. It conforms to the requirements of       #
# Notes for Authors for Acta Crystallographica Section E, and has been       #
# peer reviewed under the auspices of the IUCr Commission on Journals.       #
#                                                                            #
# Full details of the Crystallographic Information File format               #
# are given in the paper "The Crystallographic Information File (CIF):       #
# a New Standard Archive File for Crystallography" by S. R. Hall, F. H.      #
# Allen and I. D. Brown [Acta Cryst. (1991), A47, 655-685].                  #
#                                                                            #
# The current version of the core CIF dictionary is obtainable from          #
# ftp://ftp.iucr.org/pub/cif_core.dic.                                       #
#                                                                            #
# Software is freely available for graphical display of the structure(s)     #
# in this CIF. For information consult the CIF software page                 #
# http://www.iucr.org/resources/cif/software.                                #
#                                                                            #
# This file may be used for bona fide research purposes within the           #
# scientific community so long as proper attribution is given to the journal # 
# article from which it was obtained.                                        #
#                                                                            #
##############################################################################
data_I
_audit_creation_method
;
  Olex2 1.2
  (compiled Apr 23 2013 17:54:37, GUI svn.r4466)
;
_journal_date_recd_electronic     2013-10-09
_journal_date_accepted     2013-11-22
_journal_name_full     'Acta Crystallographica, Section E'
_journal_year     2013
_journal_volume     69
_journal_issue     12
_journal_page_first     o1839
_journal_page_last     o1840
_journal_paper_category     QO
_journal_paper_doi     10.1107/S1600536813031851
_journal_coeditor_code     LH5662
_publ_contact_author_name     'Jasinski, Jerry P.'
_publ_contact_author_address
;
Department of Chemistry
Keene State College
229 Main Street
Keene, New Hampshire 03435, USA
;
_publ_contact_author_email     jjasinski@keene.edu
_publ_contact_author_fax     ?
_publ_contact_author_phone     '603 358-2563'
_publ_section_title
;
Ethyl 6-(4-chlorophenyl)-4-(4-fluorophenyl)-2-oxocyclohex-3-ene-1-carboxylate
;
loop_
    _publ_author_name
    _publ_author_address
    'Sapnakumari, M.'
;
Department of Studies in Chemistry,
Mangalore University,
Mangalagangotri 574 199, India
;
    ' Narayana, B. '
;
Department of Studies in Chemistry,
Mangalore University,
Mangalagangotri 574 199, India
;
    'Yathirajan, H.S.'
;
Department of Studies in Chemistry
University of Mysore
Manasagangotri, Mysore 570 006, India
;
    'Jasinski, Jerry P.'
;
Department of Chemistry
Keene State College
229 Main Street
Keene, NH 03435-2001, USA
;
    'Butcher, Ray J.'
;
Department of Chemistry
Howard University, 525 College Street NW
Washington, DC 20059, USA
;
_database_code_depnum_ccdc_archive     'CCDC 973211'
_chemical_name_systematic
;
Ethyl 6-(4-chlorophenyl)-4-(4-fluorophenyl)-2-oxocyclohex-3-ene-1-carboxylate
;
_chemical_name_common
;
;
_chemical_formula_moiety     'C21 H18 Cl F O3'
_chemical_formula_sum     'C21 H18 Cl F O3'
_chemical_formula_iupac     'C21 H18 Cl F O3'
_chemical_formula_weight     372.80
_chemical_melting_point     ?
_shelx_space_group_comment
;
The symmetry employed for this shelxl refinement is uniquely defined
by the following loop, which should always be used as a source of
symmetry information in preference to the above space-group names.
They are only intended as comments.
;
_space_group_crystal_system     triclinic
_space_group_name_H-M_alt     'P -1'
_space_group_name_Hall     '-P 1'
loop_
    _space_group_symop_operation_xyz
    'x, y, z'
    '-x, -y, -z'
_cell_length_a     11.6611(5)
_cell_length_b     13.1823(5)
_cell_length_c     13.2251(5)
_cell_angle_alpha     77.250(3)
_cell_angle_beta     87.320(3)
_cell_angle_gamma     67.342(4)
_cell_volume     1828.15(14)
_cell_formula_units_Z     4
_cell_measurement_reflns_used     6709
_cell_measurement_theta_min     3.4266
_cell_measurement_theta_max     75.5164
_cell_measurement_temperature     123(2)
_exptl_crystal_description     prism
_exptl_crystal_colour     colourless
_exptl_crystal_size_max     0.35
_exptl_crystal_size_mid     0.23
_exptl_crystal_size_min     0.18
_exptl_crystal_density_diffrn     1.354
_exptl_crystal_density_meas     ?
_exptl_crystal_density_method     'not measured'
_exptl_crystal_F_000     776
_exptl_absorpt_coefficient_mu     2.089
_exptl_absorpt_correction_type     multi-scan
_exptl_absorpt_process_details
;
(CrysAlis PRO and CrysAlis RED; Agilent, 2012)
;
_shelx_estimated_absorpt_T_min     ?
_shelx_estimated_absorpt_T_max     ?
_exptl_absorpt_correction_T_min     0.50779
_exptl_absorpt_correction_T_max     1.00000
_exptl_special_details     ?
_diffrn_ambient_temperature     123(2)
_diffrn_radiation_type     CuK\a
_diffrn_radiation_wavelength     1.54178
_diffrn_measurement_device_type     'Agilent Xcalibur (Ruby, Gemini)'
_diffrn_measurement_method     '\w scans'
_diffrn_detector_area_resol_mean     10.5081
_diffrn_reflns_number     13437
_diffrn_reflns_av_R_equivalents     0.0211
_diffrn_reflns_theta_min     3.429
_diffrn_reflns_theta_max     75.702
_diffrn_reflns_theta_full     67.679
_diffrn_measured_fraction_theta_max     0.968
_diffrn_measured_fraction_theta_full     0.999
_diffrn_reflns_limit_h_min     -14
_diffrn_reflns_limit_h_max     13
_diffrn_reflns_limit_k_min     -16
_diffrn_reflns_limit_k_max     13
_diffrn_reflns_limit_l_min     -16
_diffrn_reflns_limit_l_max     12
_refine_special_details     ?
_reflns_number_total     7365
_reflns_number_gt     6861
_reflns_threshold_expression     I>2\s(I)
_refine_ls_structure_factor_coef     Fsqd
_refine_ls_matrix_type     full
_refine_ls_R_factor_all     0.0584
_refine_ls_R_factor_gt     0.0554
_refine_ls_wR_factor_gt     0.1456
_refine_ls_wR_factor_ref     0.1483
_refine_ls_goodness_of_fit_ref     1.093
_refine_ls_restrained_S_all     1.087
_refine_ls_number_reflns     7365
_refine_ls_number_parameters     617
_refine_ls_number_restraints     177
_refine_ls_hydrogen_treatment     constr
_refine_ls_weighting_scheme     calc
_refine_ls_weighting_details
;
 w=1/[\s^2^(Fo^2^)+(0.0631P)^2^+1.2352P]
 where P=(Fo^2^+2Fc^2^)/3
;
_atom_sites_solution_hydrogens     geom
_atom_sites_solution_primary     direct
_atom_sites_solution_secondary     ?
_refine_ls_shift/su_max     0.000
_refine_ls_shift/su_mean     0.000
_refine_diff_density_max     0.678
_refine_diff_density_min     -0.395
_refine_ls_extinction_method     none
_refine_ls_extinction_coef     .
loop_
    _atom_type_symbol
    _atom_type_description
    _atom_type_scat_dispersion_real
    _atom_type_scat_dispersion_imag
    _atom_type_scat_source
    'C' 'C' 0.0181 0.0091
                         'International Tables Vol C Tables 4.2.6.8 and 6.1.1.4'
    'H' 'H' 0.0000 0.0000
                         'International Tables Vol C Tables 4.2.6.8 and 6.1.1.4'
    'Cl' 'Cl' 0.3639 0.7018
                         'International Tables Vol C Tables 4.2.6.8 and 6.1.1.4'
    'F' 'F' 0.0727 0.0534
                         'International Tables Vol C Tables 4.2.6.8 and 6.1.1.4'
    'O' 'O' 0.0492 0.0322
                         'International Tables Vol C Tables 4.2.6.8 and 6.1.1.4'
_computing_data_collection     'CrysAlis PRO (Agilent, 2012)'
_computing_cell_refinement     'CrysAlis PRO (Agilent, 2012)'
_computing_data_reduction     'CrysAlis RED (Agilent, 2012)'
_computing_structure_solution     'SHELXS97 (Sheldrick, 2008)'
_computing_structure_refinement     'SHELXL97 (Sheldrick, 2008)'
_computing_molecular_graphics     'SHELXTL (Sheldrick, 2008)'
_computing_publication_material     'SHELXTL (Sheldrick, 2008)'
loop_
    _atom_site_type_symbol
    _atom_site_label
    _atom_site_fract_x
    _atom_site_fract_y
    _atom_site_fract_z
    _atom_site_U_iso_or_equiv
    _atom_site_adp_type
    _atom_site_calc_flag
    _atom_site_occupancy
    _atom_site_disorder_assembly
    _atom_site_disorder_group
    F F1A 0.40903(18) 0.18316(15) 0.39705(12) 0.0598(4) Uani d 1 . .
    C C7A 0.55724(18) 0.41724(17) 0.26781(15) 0.0298(4) Uani d 1 . .
    C C8A 0.5667(2) 0.37490(19) 0.37517(16) 0.0347(4) Uani d 1 . .
    H H8A 0.6072 0.4008 0.4184 0.042 Uiso calc 1 . .
    C C9A 0.5176(2) 0.2955(2) 0.41917(17) 0.0418(5) Uani d 1 . .
    H H9A 0.5254 0.2658 0.4919 0.050 Uiso calc 1 . .
    C C10A 0.4575(2) 0.2607(2) 0.35531(19) 0.0409(5) Uani d 1 . .
    C C11A 0.4429(2) 0.3018(2) 0.24975(18) 0.0381(5) Uani d 1 . .
    H H11A 0.3993 0.2773 0.2078 0.046 Uiso calc 1 . .
    C C12A 0.4937(2) 0.38005(18) 0.20622(16) 0.0336(4) Uani d 1 . .
    H H12A 0.4853 0.4090 0.1333 0.040 Uiso calc 1 . .
    C C13A 0.6987(4) 0.7320(5) 0.2915(6) 0.0352(12) Uani d 0.684(5) A 1
    C C14A 0.5941(4) 0.8237(6) 0.3060(7) 0.0375(10) Uani d 0.684(5) A 1
    H H14A 0.5150 0.8352 0.2786 0.045 Uiso calc 0.684(5) A 1
    C C15A 0.6050(5) 0.8986(7) 0.3605(8) 0.0410(14) Uani d 0.684(5) A 1
    H H15A 0.5335 0.9613 0.3704 0.049 Uiso calc 0.684(5) A 1
    C C16A 0.7207(5) 0.8818(6) 0.4005(8) 0.0376(13) Uani d 0.684(5) A 1
    C C17A 0.8253(4) 0.7901(6) 0.3860(6) 0.0403(10) Uani d 0.684(5) A 1
    H H17A 0.9044 0.7786 0.4134 0.048 Uiso calc 0.684(5) A 1
    C C18A 0.8144(4) 0.7152(4) 0.3315(5) 0.0390(11) Uani d 0.684(5) A 1
    H H18A 0.8859 0.6525 0.3216 0.047 Uiso calc 0.684(5) A 1
    C C13C 0.6632(8) 0.7550(10) 0.2832(12) 0.0214(16) Uani d 0.316(5) A 2
    C C14C 0.5752(8) 0.8455(13) 0.3173(15) 0.0339(19) Uani d 0.316(5) A 2
    H H14C 0.4899 0.8706 0.2971 0.041 Uiso calc 0.316(5) A 2
    C C15C 0.6120(11) 0.8994(15) 0.3810(17) 0.038(2) Uani d 0.316(5) A 2
    H H15C 0.5519 0.9613 0.4044 0.046 Uiso calc 0.316(5) A 2
    C C16C 0.7368(12) 0.8628(15) 0.4106(17) 0.041(3) Uani d 0.316(5) A 2
    C C17C 0.8248(9) 0.7722(14) 0.3765(16) 0.045(3) Uani d 0.316(5) A 2
    H H17C 0.9101 0.7472 0.3967 0.054 Uiso calc 0.316(5) A 2
    C C18C 0.7880(8) 0.7183(11) 0.3127(12) 0.036(2) Uani d 0.316(5) A 2
    H H18C 0.8481 0.6565 0.2894 0.043 Uiso calc 0.316(5) A 2
    O O1A 0.7088(8) 0.6061(9) -0.0287(5) 0.039(2) Uani d 0.684(5) A 1
    O O2A 0.8622(4) 0.7464(5) 0.0453(4) 0.0443(9) Uani d 0.684(5) A 1
    O O3A 0.6551(4) 0.8353(4) 0.0286(5) 0.0460(9) Uani d 0.684(5) A 1
    C C1A 0.6422(4) 0.6813(3) 0.2171(2) 0.0323(7) Uani d 0.684(5) A 1
    H H1A 0.5598 0.7378 0.1856 0.039 Uiso calc 0.684(5) A 1
    C C2A 0.6284(5) 0.5752(5) 0.2825(5) 0.0254(11) Uani d 0.684(5) A 1
    H H2AA 0.7008 0.5344 0.3323 0.030 Uiso calc 0.684(5) A 1
    H H2AB 0.5529 0.5985 0.3233 0.030 Uiso calc 0.684(5) A 1
    C C3A 0.6191(10) 0.4952(7) 0.2200(6) 0.0232(17) Uani d 0.684(5) A 1
    C C4A 0.6432(19) 0.5094(11) 0.1178(8) 0.033(3) Uani d 0.684(5) A 1
    H H4A 0.6247 0.4650 0.0786 0.040 Uiso calc 0.684(5) A 1
    C C5A 0.6963(16) 0.5895(10) 0.0651(6) 0.031(2) Uani d 0.684(5) A 1
    C C6A 0.7355(4) 0.6512(3) 0.1330(2) 0.0323(7) Uani d 0.684(5) A 1
    H H6A 0.8164 0.5971 0.1691 0.039 Uiso calc 0.684(5) A 1
    C C19A 0.7606(5) 0.7482(7) 0.0639(9) 0.0326(13) Uani d 0.684(5) A 1
    C C20A 0.6677(5) 0.9329(3) -0.0439(3) 0.0526(10) Uani d 0.684(5) A 1
    H H20A 0.7443 0.9414 -0.0253 0.063 Uiso calc 0.684(5) A 1
    H H20B 0.5957 1.0026 -0.0390 0.063 Uiso calc 0.684(5) A 1
    C C21A 0.6735(5) 0.9152(4) -0.1535(3) 0.0620(12) Uani d 0.684(5) A 1
    H H21A 0.6818 0.9800 -0.2016 0.093 Uiso calc 0.684(5) A 1
    H H21B 0.5972 0.9076 -0.1718 0.093 Uiso calc 0.684(5) A 1
    H H21C 0.7454 0.8466 -0.1582 0.093 Uiso calc 0.684(5) A 1
    Cl Cl1A 0.7356(3) 0.9740(2) 0.4685(2) 0.0659(7) Uani d 0.684(5) A 1
    O O1C 0.707(2) 0.609(2) -0.0248(11) 0.046(5) Uani d 0.316(5) A 2
    O O2C 0.8488(8) 0.7264(10) 0.0760(8) 0.0437(19) Uani d 0.316(5) A 2
    O O3C 0.6643(10) 0.8545(9) 0.0056(10) 0.046(2) Uani d 0.316(5) A 2
    C C1C 0.7108(6) 0.6376(5) 0.2355(4) 0.0224(11) Uani d 0.316(5) A 2
    H H1C 0.8020 0.5908 0.2446 0.027 Uiso calc 0.316(5) A 2
    C C2C 0.6260(19) 0.5767(16) 0.2845(12) 0.045(4) Uani d 0.316(5) A 2
    H H2CA 0.6674 0.5234 0.3496 0.054 Uiso calc 0.316(5) A 2
    H H2CB 0.5479 0.6332 0.3029 0.054 Uiso calc 0.316(5) A 2
    C C3C 0.593(2) 0.5124(13) 0.2163(12) 0.017(3) Uani d 0.316(5) A 2
    C C4C 0.640(4) 0.511(2) 0.1206(16) 0.027(6) Uani d 0.316(5) A 2
    H H4C 0.6521 0.4486 0.0903 0.033 Uiso calc 0.316(5) A 2
    C C5C 0.672(3) 0.604(2) 0.0641(12) 0.026(4) Uani d 0.316(5) A 2
    C C6C 0.6624(6) 0.6939(5) 0.1230(4) 0.0215(12) Uani d 0.316(5) A 2
    H H6C 0.5735 0.7465 0.1224 0.026 Uiso calc 0.316(5) A 2
    C C19C 0.7385(9) 0.7589(13) 0.0677(19) 0.030(2) Uani d 0.316(5) A 2
    C C20C 0.7380(9) 0.9112(7) -0.0596(7) 0.052(2) Uani d 0.316(5) A 2
    H H20C 0.7982 0.8604 -0.0996 0.062 Uiso calc 0.316(5) A 2
    H H20D 0.7834 0.9380 -0.0171 0.062 Uiso calc 0.316(5) A 2
    C C21C 0.6394(13) 1.0084(12) -0.1302(11) 0.106(6) Uani d 0.316(5) A 2
    H H21D 0.6779 1.0554 -0.1747 0.159 Uiso calc 0.316(5) A 2
    H H21E 0.5775 1.0537 -0.0883 0.159 Uiso calc 0.316(5) A 2
    H H21F 0.5987 0.9794 -0.1734 0.159 Uiso calc 0.316(5) A 2
    Cl Cl1C 0.7756(6) 0.9386(5) 0.4862(5) 0.0558(11) Uani d 0.316(5) A 2
    Cl Cl1B 0.71926(7) 0.05408(6) 1.16767(5) 0.05522(19) Uani d 1 . .
    F F1B 1.15955(14) 0.76617(13) 0.77809(13) 0.0508(4) Uani d 1 . .
    O O1B 0.75978(18) 0.44532(17) 0.51477(12) 0.0490(4) Uani d 1 . .
    O O2B 0.66040(19) 0.2488(2) 0.66133(17) 0.0602(5) Uani d 1 . .
    O O3B 0.86198(17) 0.20485(17) 0.63467(17) 0.0551(5) Uani d 1 . .
    C C1B 0.8480(2) 0.33555(18) 0.78861(16) 0.0326(4) Uani d 1 . .
    H H1B 0.9315 0.2867 0.7687 0.039 Uiso calc 1 . .
    C C2B 0.86005(19) 0.44019(17) 0.81283(15) 0.0298(4) Uani d 1 . .
    H H2BA 0.7821 0.4843 0.8426 0.036 Uiso calc 1 . .
    H H2BB 0.9283 0.4155 0.8657 0.036 Uiso calc 1 . .
    C C3B 0.88570(19) 0.51490(17) 0.71829(16) 0.0298(4) Uani d 1 . .
    C C4B 0.8495(2) 0.51634(19) 0.62257(16) 0.0342(4) Uani d 1 . .
    H H4B 0.8645 0.5668 0.5652 0.041 Uiso calc 1 . .
    C C5B 0.7886(2) 0.44449(19) 0.60262(16) 0.0348(4) Uani d 1 . .
    C C6B 0.7566(2) 0.37018(18) 0.69533(16) 0.0328(4) Uani d 1 . .
    H H6B 0.6718 0.4144 0.7166 0.039 Uiso calc 1 . .
    C C7B 0.95342(19) 0.58550(17) 0.73334(16) 0.0308(4) Uani d 1 . .
    C C8B 0.9539(2) 0.61594(19) 0.82868(17) 0.0354(4) Uani d 1 . .
    H H8B 0.9068 0.5940 0.8835 0.042 Uiso calc 1 . .
    C C9B 1.0224(2) 0.6777(2) 0.84368(19) 0.0400(5) Uani d 1 . .
    H H9B 1.0226 0.6983 0.9081 0.048 Uiso calc 1 . .
    C C10B 1.0901(2) 0.70842(19) 0.76335(19) 0.0387(4) Uani d 1 . .
    C C11B 1.0919(2) 0.68128(19) 0.66812(18) 0.0379(4) Uani d 1 . .
    H H11B 1.1387 0.7043 0.6137 0.046 Uiso calc 1 . .
    C C12B 1.0233(2) 0.61943(18) 0.65422(17) 0.0345(4) Uani d 1 . .
    H H12B 1.0239 0.5996 0.5893 0.041 Uiso calc 1 . .
    C C13B 0.8118(2) 0.26734(18) 0.88381(16) 0.0321(4) Uani d 1 . .
    C C14B 0.9047(2) 0.1782(2) 0.94658(17) 0.0387(4) Uani d 1 . .
    H H14B 0.9890 0.1612 0.9292 0.046 Uiso calc 1 . .
    C C15B 0.8772(2) 0.1132(2) 1.03424(19) 0.0433(5) Uani d 1 . .
    H H15B 0.9420 0.0525 1.0767 0.052 Uiso calc 1 . .
    C C16B 0.7550(2) 0.13739(19) 1.05912(17) 0.0378(4) Uani d 1 . .
    C C17B 0.6602(2) 0.2265(2) 0.99981(19) 0.0440(5) Uani d 1 . .
    H H17B 0.5761 0.2438 1.0182 0.053 Uiso calc 1 . .
    C C18B 0.6900(2) 0.2909(2) 0.91231(19) 0.0427(5) Uani d 1 . .
    H H18B 0.6250 0.3527 0.8710 0.051 Uiso calc 1 . .
    C C19B 0.7517(2) 0.2683(2) 0.66292(17) 0.0375(5) Uani d 1 . .
    C C20B 0.8715(4) 0.1043(2) 0.6009(3) 0.0696(9) Uani d 1 . .
    H H20E 0.7871 0.1070 0.5889 0.083 Uiso calc 1 . .
    H H20F 0.9145 0.1016 0.5346 0.083 Uiso calc 1 . .
    C C21B 0.9387(5) 0.0056(3) 0.6773(4) 0.0896(13) Uani d 1 . .
    H H21G 0.9443 -0.0613 0.6534 0.134 Uiso calc 1 . .
    H H21H 0.8954 0.0079 0.7426 0.134 Uiso calc 1 . .
    H H21I 1.0226 0.0026 0.6884 0.134 Uiso calc 1 . .
loop_
    _atom_site_aniso_label
    _atom_site_aniso_U_11
    _atom_site_aniso_U_22
    _atom_site_aniso_U_33
    _atom_site_aniso_U_12
    _atom_site_aniso_U_13
    _atom_site_aniso_U_23
    F1A 0.0891(12) 0.0722(11) 0.0449(8) -0.0633(10) 0.0047(8) -0.0074(7)
    C7A 0.0313(10) 0.0315(9) 0.0305(10) -0.0139(8) 0.0003(7) -0.0113(8)
    C8A 0.0403(11) 0.0430(11) 0.0294(10) -0.0232(9) -0.0006(8) -0.0113(8)
    C9A 0.0529(13) 0.0518(13) 0.0297(10) -0.0312(11) 0.0008(9) -0.0068(9)
    C10A 0.0513(13) 0.0442(12) 0.0399(12) -0.0322(11) 0.0054(10) -0.0095(9)
    C11A 0.0458(12) 0.0422(11) 0.0369(11) -0.0252(10) -0.0013(9) -0.0138(9)
    C12A 0.0413(11) 0.0364(10) 0.0293(10) -0.0193(9) -0.0014(8) -0.0105(8)
    C13A 0.050(3) 0.041(3) 0.028(2) -0.029(2) 0.008(3) -0.015(3)
    C14A 0.043(2) 0.052(3) 0.032(3) -0.0284(19) 0.007(2) -0.020(2)
    C15A 0.054(2) 0.044(2) 0.034(4) -0.0249(17) 0.0059(17) -0.0169(19)
    C16A 0.065(3) 0.042(3) 0.023(2) -0.0368(17) 0.0041(19) -0.012(2)
    C17A 0.053(2) 0.048(2) 0.034(3) -0.0334(17) -0.0010(19) -0.0107(18)
    C18A 0.046(2) 0.042(2) 0.038(3) -0.0242(18) 0.003(2) -0.015(2)
    C13C 0.022(4) 0.022(4) 0.022(3) -0.010(3) -0.003(3) -0.006(3)
    C14C 0.045(3) 0.040(5) 0.029(5) -0.021(3) 0.016(4) -0.027(4)
    C15C 0.060(4) 0.048(5) 0.025(7) -0.033(4) 0.015(3) -0.024(4)
    C16C 0.064(4) 0.044(6) 0.040(8) -0.044(4) 0.011(5) -0.017(6)
    C17C 0.049(4) 0.056(7) 0.049(6) -0.033(4) -0.007(4) -0.025(5)
    C18C 0.032(3) 0.048(4) 0.034(5) -0.016(3) -0.016(4) -0.016(3)
    O1A 0.046(4) 0.054(5) 0.028(2) -0.026(3) 0.004(2) -0.016(3)
    O2A 0.0440(16) 0.057(2) 0.043(3) -0.0312(13) 0.0039(15) -0.0099(17)
    O3A 0.0471(15) 0.038(2) 0.056(2) -0.0202(15) 0.0004(15) -0.0083(13)
    C1A 0.0406(19) 0.0360(16) 0.0286(14) -0.0215(15) 0.0030(12) -0.0116(11)
    C2A 0.024(2) 0.028(2) 0.0242(19) -0.0085(19) -0.0038(18) -0.0080(15)
    C3A 0.013(4) 0.021(2) 0.0300(18) 0.000(3) -0.0071(18) -0.0074(15)
    C4A 0.041(9) 0.035(5) 0.031(3) -0.018(5) -0.001(5) -0.015(4)
    C5A 0.033(7) 0.036(3) 0.0280(17) -0.014(4) -0.0021(17) -0.0123(15)
    C6A 0.0381(19) 0.0385(15) 0.0288(13) -0.0208(15) 0.0016(11) -0.0129(10)
    C19A 0.041(2) 0.039(2) 0.026(2) -0.0209(18) 0.001(2) -0.0118(19)
    C20A 0.059(3) 0.0339(17) 0.064(2) -0.0195(19) -0.004(2) -0.0062(15)
    C21A 0.079(3) 0.050(2) 0.0546(18) -0.030(2) -0.020(2) 0.0083(17)
    Cl1A 0.112(2) 0.0687(14) 0.0535(11) -0.0643(14) 0.0104(11) -0.0329(11)
    O1C 0.090(13) 0.046(10) 0.019(5) -0.043(9) 0.007(6) -0.012(5)
    O2C 0.038(3) 0.062(5) 0.046(6) -0.035(3) 0.015(3) -0.013(4)
    O3C 0.063(4) 0.046(4) 0.044(5) -0.039(3) -0.009(3) -0.004(2)
    C1C 0.016(3) 0.026(3) 0.026(2) -0.006(2) -0.004(2) -0.0111(18)
    C2C 0.086(12) 0.051(8) 0.027(4) -0.053(9) 0.015(7) -0.019(5)
    C3C 0.003(7) 0.018(5) 0.024(4) 0.003(5) -0.005(3) -0.007(3)
    C4C 0.028(15) 0.038(9) 0.024(7) -0.019(11) 0.000(9) -0.012(7)
    C5C 0.026(11) 0.033(6) 0.024(3) -0.013(8) 0.002(4) -0.012(3)
    C6C 0.013(3) 0.028(3) 0.024(2) -0.006(2) 0.0021(18) -0.0106(17)
    C19C 0.036(4) 0.040(4) 0.027(4) -0.023(3) 0.012(4) -0.020(3)
    C20C 0.066(6) 0.045(4) 0.049(4) -0.027(4) 0.016(4) -0.010(3)
    C21C 0.105(9) 0.090(10) 0.087(9) -0.028(7) 0.000(7) 0.040(7)
    Cl1C 0.081(3) 0.062(3) 0.052(2) -0.047(2) 0.0040(16) -0.031(2)
    Cl1B 0.0809(5) 0.0581(4) 0.0389(3) -0.0437(4) 0.0089(3) -0.0049(3)
    F1B 0.0528(8) 0.0499(8) 0.0685(10) -0.0334(7) 0.0044(7) -0.0258(7)
    O1B 0.0697(12) 0.0654(11) 0.0292(7) -0.0419(10) -0.0028(7) -0.0146(7)
    O2B 0.0589(11) 0.0798(14) 0.0713(13) -0.0472(11) 0.0159(10) -0.0402(11)
    O3B 0.0458(10) 0.0546(11) 0.0733(13) -0.0136(8) -0.0072(9) -0.0396(10)
    C1B 0.0375(10) 0.0359(10) 0.0316(9) -0.0186(8) -0.0025(7) -0.0126(7)
    C2B 0.0351(10) 0.0331(9) 0.0271(8) -0.0168(8) -0.0020(7) -0.0106(7)
    C3B 0.0314(9) 0.0306(9) 0.0305(9) -0.0126(7) -0.0007(7) -0.0111(7)
    C4B 0.0421(11) 0.0386(11) 0.0277(9) -0.0209(9) -0.0005(8) -0.0084(8)
    C5B 0.0408(11) 0.0416(11) 0.0284(8) -0.0196(9) -0.0008(8) -0.0131(8)
    C6B 0.0351(10) 0.0393(11) 0.0311(8) -0.0184(8) 0.0003(7) -0.0144(7)
    C7B 0.0335(10) 0.0296(9) 0.0326(9) -0.0137(8) -0.0016(7) -0.0103(7)
    C8B 0.0388(11) 0.0392(11) 0.0364(10) -0.0196(9) 0.0033(8) -0.0168(9)
    C9B 0.0422(12) 0.0442(12) 0.0451(11) -0.0214(9) 0.0031(9) -0.0240(10)
    C10B 0.0378(11) 0.0326(10) 0.0527(12) -0.0176(9) -0.0018(9) -0.0152(9)
    C11B 0.0403(11) 0.0350(11) 0.0432(10) -0.0199(9) 0.0019(9) -0.0080(9)
    C12B 0.0394(11) 0.0358(10) 0.0331(9) -0.0183(8) -0.0003(8) -0.0096(8)
    C13B 0.0397(10) 0.0356(9) 0.0309(9) -0.0217(8) -0.0032(7) -0.0127(7)
    C14B 0.0364(10) 0.0474(12) 0.0361(10) -0.0200(9) -0.0028(8) -0.0085(8)
    C15B 0.0473(11) 0.0434(12) 0.0374(11) -0.0179(10) -0.0046(9) -0.0032(8)
    C16B 0.0545(11) 0.0403(11) 0.0304(10) -0.0301(9) 0.0026(8) -0.0097(7)
    C17B 0.0417(11) 0.0523(13) 0.0427(11) -0.0228(9) 0.0045(9) -0.0120(9)
    C18B 0.0392(10) 0.0426(12) 0.0430(11) -0.0145(9) -0.0019(9) -0.0044(9)
    C19B 0.0482(12) 0.0447(12) 0.0317(10) -0.0264(10) 0.0002(9) -0.0161(9)
    C20B 0.085(2) 0.0450(15) 0.077(2) -0.0085(15) -0.0216(17) -0.0350(15)
    C21B 0.118(3) 0.0538(19) 0.094(3) -0.028(2) -0.028(2) -0.0130(18)
_geom_special_details
;
 All esds (except the esd in the dihedral angle between two l.s. planes)
 are estimated using the full covariance matrix.  The cell esds are taken
 into account individually in the estimation of esds in distances, angles
 and torsion angles; correlations between esds in cell parameters are only
 used when they are defined by crystal symmetry.  An approximate (isotropic)
 treatment of cell esds is used for estimating esds involving l.s. planes.
;
loop_
    _geom_bond_atom_site_label_1
    _geom_bond_atom_site_label_2
    _geom_bond_site_symmetry_2
    _geom_bond_distance
    _geom_bond_publ_flag
    F1A C10A . 1.355(3) ?
    C7A C8A . 1.399(3) ?
    C7A C12A . 1.402(3) ?
    C7A C3A . 1.490(4) ?
    C7A C3C . 1.491(5) ?
    C8A H8A . 0.9500 ?
    C8A C9A . 1.387(3) ?
    C9A H9A . 0.9500 ?
    C9A C10A . 1.374(3) ?
    C10A C11A . 1.374(3) ?
    C11A H11A . 0.9500 ?
    C11A C12A . 1.387(3) ?
    C12A H12A . 0.9500 ?
    C13A C14A . 1.3900 ?
    C13A C18A . 1.3900 ?
    C13A C1A . 1.593(4) ?
    C14A H14A . 0.9500 ?
    C14A C15A . 1.3900 ?
    C15A H15A . 0.9500 ?
    C15A C16A . 1.3900 ?
    C16A C17A . 1.3900 ?
    C16A Cl1A . 1.724(3) ?
    C17A H17A . 0.9500 ?
    C17A C18A . 1.3900 ?
    C18A H18A . 0.9500 ?
    C13C C14C . 1.3900 ?
    C13C C18C . 1.3900 ?
    C13C C1C . 1.684(9) ?
    C14C H14C . 0.9500 ?
    C14C C15C . 1.3900 ?
    C15C H15C . 0.9500 ?
    C15C C16C . 1.3900 ?
    C16C C17C . 1.3900 ?
    C16C Cl1C . 1.742(7) ?
    C17C H17C . 0.9500 ?
    C17C C18C . 1.3900 ?
    C18C H18C . 0.9500 ?
    O1A C5A . 1.224(5) ?
    O2A C19A . 1.190(5) ?
    O3A C19A . 1.333(5) ?
    O3A C20A . 1.478(5) ?
    C1A H1A . 1.0000 ?
    C1A C2A . 1.536(4) ?
    C1A C6A . 1.525(4) ?
    C2A H2AA . 0.9900 ?
    C2A H2AB . 0.9900 ?
    C2A C3A . 1.513(4) ?
    C3A C4A . 1.354(5) ?
    C4A H4A . 0.9500 ?
    C4A C5A . 1.455(5) ?
    C5A C6A . 1.525(6) ?
    C6A H6A . 1.0000 ?
    C6A C19A . 1.519(4) ?
    C20A H20A . 0.9900 ?
    C20A H20B . 0.9900 ?
    C20A C21A . 1.513(6) ?
    C21A H21A . 0.9800 ?
    C21A H21B . 0.9800 ?
    C21A H21C . 0.9800 ?
    O1C C5C . 1.224(6) ?
    O2C C19C . 1.191(6) ?
    O3C C19C . 1.334(6) ?
    O3C C20C . 1.477(6) ?
    C1C H1C . 1.0000 ?
    C1C C2C . 1.537(6) ?
    C1C C6C . 1.533(5) ?
    C2C H2CA . 0.9900 ?
    C2C H2CB . 0.9900 ?
    C2C C3C . 1.513(5) ?
    C3C C4C . 1.355(6) ?
    C4C H4C . 0.9500 ?
    C4C C5C . 1.456(6) ?
    C5C C6C . 1.526(6) ?
    C6C H6C . 1.0000 ?
    C6C C19C . 1.518(5) ?
    C20C H20C . 0.9900 ?
    C20C H20D . 0.9900 ?
    C20C C21C . 1.508(7) ?
    C21C H21D . 0.9800 ?
    C21C H21E . 0.9800 ?
    C21C H21F . 0.9800 ?
    Cl1B C16B . 1.744(2) ?
    F1B C10B . 1.352(2) ?
    O1B C5B . 1.221(3) ?
    O2B C19B . 1.189(3) ?
    O3B C19B . 1.326(3) ?
    O3B C20B . 1.453(3) ?
    C1B H1B . 1.0000 ?
    C1B C2B . 1.541(3) ?
    C1B C6B . 1.538(3) ?
    C1B C13B . 1.522(3) ?
    C2B H2BA . 0.9900 ?
    C2B H2BB . 0.9900 ?
    C2B C3B . 1.507(3) ?
    C3B C4B . 1.347(3) ?
    C3B C7B . 1.481(3) ?
    C4B H4B . 0.9500 ?
    C4B C5B . 1.456(3) ?
    C5B C6B . 1.520(3) ?
    C6B H6B . 1.0000 ?
    C6B C19B . 1.519(3) ?
    C7B C8B . 1.406(3) ?
    C7B C12B . 1.398(3) ?
    C8B H8B . 0.9500 ?
    C8B C9B . 1.388(3) ?
    C9B H9B . 0.9500 ?
    C9B C10B . 1.376(3) ?
    C10B C11B . 1.380(3) ?
    C11B H11B . 0.9500 ?
    C11B C12B . 1.385(3) ?
    C12B H12B . 0.9500 ?
    C13B C14B . 1.384(3) ?
    C13B C18B . 1.385(3) ?
    C14B H14B . 0.9500 ?
    C14B C15B . 1.385(3) ?
    C15B H15B . 0.9500 ?
    C15B C16B . 1.376(4) ?
    C16B C17B . 1.375(4) ?
    C17B H17B . 0.9500 ?
    C17B C18B . 1.391(3) ?
    C18B H18B . 0.9500 ?
    C20B H20E . 0.9900 ?
    C20B H20F . 0.9900 ?
    C20B C21B . 1.427(5) ?
    C21B H21G . 0.9800 ?
    C21B H21H . 0.9800 ?
    C21B H21I . 0.9800 ?
loop_
    _geom_angle_atom_site_label_1
    _geom_angle_atom_site_label_2
    _geom_angle_atom_site_label_3
    _geom_angle_site_symmetry_1
    _geom_angle_site_symmetry_3
    _geom_angle
    _geom_angle_publ_flag
    C8A C7A C12A . . 118.40(19) ?
    C8A C7A C3A . . 120.5(4) ?
    C8A C7A C3C . . 123.7(7) ?
    C12A C7A C3A . . 121.0(4) ?
    C12A C7A C3C . . 117.2(7) ?
    C7A C8A H8A . . 119.6 ?
    C9A C8A C7A . . 120.72(19) ?
    C9A C8A H8A . . 119.6 ?
    C8A C9A H9A . . 120.7 ?
    C10A C9A C8A . . 118.6(2) ?
    C10A C9A H9A . . 120.7 ?
    F1A C10A C9A . . 119.4(2) ?
    F1A C10A C11A . . 117.7(2) ?
    C9A C10A C11A . . 122.9(2) ?
    C10A C11A H11A . . 121.0 ?
    C10A C11A C12A . . 118.1(2) ?
    C12A C11A H11A . . 121.0 ?
    C7A C12A H12A . . 119.4 ?
    C11A C12A C7A . . 121.2(2) ?
    C11A C12A H12A . . 119.4 ?
    C14A C13A C18A . . 120.0 ?
    C14A C13A C1A . . 101.1(3) ?
    C18A C13A C1A . . 138.6(3) ?
    C13A C14A H14A . . 120.0 ?
    C15A C14A C13A . . 120.0 ?
    C15A C14A H14A . . 120.0 ?
    C14A C15A H15A . . 120.0 ?
    C14A C15A C16A . . 120.0 ?
    C16A C15A H15A . . 120.0 ?
    C15A C16A C17A . . 120.0 ?
    C15A C16A Cl1A . . 120.5(2) ?
    C17A C16A Cl1A . . 119.5(2) ?
    C16A C17A H17A . . 120.0 ?
    C16A C17A C18A . . 120.0 ?
    C18A C17A H17A . . 120.0 ?
    C13A C18A H18A . . 120.0 ?
    C17A C18A C13A . . 120.0 ?
    C17A C18A H18A . . 120.0 ?
    C14C C13C C18C . . 120.0 ?
    C14C C13C C1C . . 154.5(6) ?
    C18C C13C C1C . . 84.1(5) ?
    C13C C14C H14C . . 120.0 ?
    C13C C14C C15C . . 120.0 ?
    C15C C14C H14C . . 120.0 ?
    C14C C15C H15C . . 120.0 ?
    C16C C15C C14C . . 120.0 ?
    C16C C15C H15C . . 120.0 ?
    C15C C16C C17C . . 120.0 ?
    C15C C16C Cl1C . . 117.0(6) ?
    C17C C16C Cl1C . . 123.0(6) ?
    C16C C17C H17C . . 120.0 ?
    C16C C17C C18C . . 120.0 ?
    C18C C17C H17C . . 120.0 ?
    C13C C18C H18C . . 120.0 ?
    C17C C18C C13C . . 120.0 ?
    C17C C18C H18C . . 120.0 ?
    C19A O3A C20A . . 116.4(4) ?
    C13A C1A H1A . . 110.6 ?
    C2A C1A C13A . . 107.7(4) ?
    C2A C1A H1A . . 110.6 ?
    C6A C1A C13A . . 106.7(3) ?
    C6A C1A H1A . . 110.6 ?
    C6A C1A C2A . . 110.6(4) ?
    C1A C2A H2AA . . 108.7 ?
    C1A C2A H2AB . . 108.7 ?
    H2AA C2A H2AB . . 107.6 ?
    C3A C2A C1A . . 114.3(3) ?
    C3A C2A H2AA . . 108.7 ?
    C3A C2A H2AB . . 108.7 ?
    C7A C3A C2A . . 117.5(5) ?
    C4A C3A C7A . . 120.6(6) ?
    C4A C3A C2A . . 120.6(4) ?
    C3A C4A H4A . . 118.4 ?
    C3A C4A C5A . . 123.3(7) ?
    C5A C4A H4A . . 118.4 ?
    O1A C5A C4A . . 121.7(7) ?
    O1A C5A C6A . . 121.8(7) ?
    C4A C5A C6A . . 116.5(6) ?
    C1A C6A H6A . . 106.9 ?
    C5A C6A C1A . . 110.4(5) ?
    C5A C6A H6A . . 106.9 ?
    C19A C6A C1A . . 116.2(5) ?
    C19A C6A C5A . . 109.0(6) ?
    C19A C6A H6A . . 106.9 ?
    O2A C19A O3A . . 124.9(4) ?
    O2A C19A C6A . . 123.7(4) ?
    O3A C19A C6A . . 111.4(4) ?
    O3A C20A H20A . . 109.8 ?
    O3A C20A H20B . . 109.8 ?
    O3A C20A C21A . . 109.5(4) ?
    H20A C20A H20B . . 108.2 ?
    C21A C20A H20A . . 109.8 ?
    C21A C20A H20B . . 109.8 ?
    C20A C21A H21A . . 109.5 ?
    C20A C21A H21B . . 109.5 ?
    C20A C21A H21C . . 109.5 ?
    H21A C21A H21B . . 109.5 ?
    H21A C21A H21C . . 109.5 ?
    H21B C21A H21C . . 109.5 ?
    C19C O3C C20C . . 110.8(8) ?
    C13C C1C H1C . . 115.3 ?
    C2C C1C C13C . . 104.3(10) ?
    C2C C1C H1C . . 115.3 ?
    C6C C1C C13C . . 97.9(6) ?
    C6C C1C H1C . . 115.3 ?
    C6C C1C C2C . . 107.0(8) ?
    C1C C2C H2CA . . 108.5 ?
    C1C C2C H2CB . . 108.5 ?
    H2CA C2C H2CB . . 107.5 ?
    C3C C2C C1C . . 114.9(8) ?
    C3C C2C H2CA . . 108.5 ?
    C3C C2C H2CB . . 108.5 ?
    C7A C3C C2C . . 118.0(9) ?
    C4C C3C C7A . . 117.5(11) ?
    C4C C3C C2C . . 119.9(10) ?
    C3C C4C H4C . . 119.9 ?
    C3C C4C C5C . . 120.2(13) ?
    C5C C4C H4C . . 119.9 ?
    O1C C5C C4C . . 122.1(13) ?
    O1C C5C C6C . . 121.6(13) ?
    C4C C5C C6C . . 116.3(11) ?
    C1C C6C H6C . . 109.3 ?
    C5C C6C C1C . . 109.5(11) ?
    C5C C6C H6C . . 109.3 ?
    C19C C6C C1C . . 111.4(9) ?
    C19C C6C C5C . . 107.9(13) ?
    C19C C6C H6C . . 109.3 ?
    O2C C19C O3C . . 125.5(8) ?
    O2C C19C C6C . . 124.4(8) ?
    O3C C19C C6C . . 110.1(7) ?
    O3C C20C H20C . . 111.3 ?
    O3C C20C H20D . . 111.3 ?
    O3C C20C C21C . . 102.4(8) ?
    H20C C20C H20D . . 109.2 ?
    C21C C20C H20C . . 111.3 ?
    C21C C20C H20D . . 111.3 ?
    C20C C21C H21D . . 109.5 ?
    C20C C21C H21E . . 109.5 ?
    C20C C21C H21F . . 109.5 ?
    H21D C21C H21E . . 109.5 ?
    H21D C21C H21F . . 109.5 ?
    H21E C21C H21F . . 109.5 ?
    C19B O3B C20B . . 117.5(2) ?
    C2B C1B H1B . . 107.6 ?
    C6B C1B H1B . . 107.6 ?
    C6B C1B C2B . . 110.35(17) ?
    C13B C1B H1B . . 107.6 ?
    C13B C1B C2B . . 111.21(16) ?
    C13B C1B C6B . . 112.24(17) ?
    C1B C2B H2BA . . 109.0 ?
    C1B C2B H2BB . . 109.0 ?
    H2BA C2B H2BB . . 107.8 ?
    C3B C2B C1B . . 112.74(16) ?
    C3B C2B H2BA . . 109.0 ?
    C3B C2B H2BB . . 109.0 ?
    C4B C3B C2B . . 120.95(18) ?
    C4B C3B C7B . . 120.86(19) ?
    C7B C3B C2B . . 118.18(17) ?
    C3B C4B H4B . . 118.4 ?
    C3B C4B C5B . . 123.3(2) ?
    C5B C4B H4B . . 118.4 ?
    O1B C5B C4B . . 121.9(2) ?
    O1B C5B C6B . . 120.09(19) ?
    C4B C5B C6B . . 117.97(17) ?
    C1B C6B H6B . . 107.9 ?
    C5B C6B C1B . . 112.02(17) ?
    C5B C6B H6B . . 107.9 ?
    C19B C6B C1B . . 111.75(18) ?
    C19B C6B C5B . . 109.21(17) ?
    C19B C6B H6B . . 107.9 ?
    C8B C7B C3B . . 121.13(19) ?
    C12B C7B C3B . . 120.62(18) ?
    C12B C7B C8B . . 118.19(19) ?
    C7B C8B H8B . . 119.6 ?
    C9B C8B C7B . . 120.7(2) ?
    C9B C8B H8B . . 119.6 ?
    C8B C9B H9B . . 120.7 ?
    C10B C9B C8B . . 118.7(2) ?
    C10B C9B H9B . . 120.7 ?
    F1B C10B C9B . . 119.1(2) ?
    F1B C10B C11B . . 118.2(2) ?
    C9B C10B C11B . . 122.8(2) ?
    C10B C11B H11B . . 121.0 ?
    C10B C11B C12B . . 118.0(2) ?
    C12B C11B H11B . . 121.0 ?
    C7B C12B H12B . . 119.2 ?
    C11B C12B C7B . . 121.6(2) ?
    C11B C12B H12B . . 119.2 ?
    C14B C13B C1B . . 118.9(2) ?
    C14B C13B C18B . . 117.8(2) ?
    C18B C13B C1B . . 123.3(2) ?
    C13B C14B H14B . . 119.3 ?
    C13B C14B C15B . . 121.4(2) ?
    C15B C14B H14B . . 119.3 ?
    C14B C15B H15B . . 120.4 ?
    C16B C15B C14B . . 119.3(2) ?
    C16B C15B H15B . . 120.4 ?
    C15B C16B Cl1B . . 119.63(19) ?
    C17B C16B Cl1B . . 119.30(19) ?
    C17B C16B C15B . . 121.1(2) ?
    C16B C17B H17B . . 120.7 ?
    C16B C17B C18B . . 118.7(2) ?
    C18B C17B H17B . . 120.7 ?
    C13B C18B C17B . . 121.7(2) ?
    C13B C18B H18B . . 119.1 ?
    C17B C18B H18B . . 119.1 ?
    O2B C19B O3B . . 124.3(2) ?
    O2B C19B C6B . . 124.5(2) ?
    O3B C19B C6B . . 111.16(19) ?
    O3B C20B H20E . . 109.6 ?
    O3B C20B H20F . . 109.6 ?
    H20E C20B H20F . . 108.1 ?
    C21B C20B O3B . . 110.5(3) ?
    C21B C20B H20E . . 109.6 ?
    C21B C20B H20F . . 109.6 ?
    C20B C21B H21G . . 109.5 ?
    C20B C21B H21H . . 109.5 ?
    C20B C21B H21I . . 109.5 ?
    H21G C21B H21H . . 109.5 ?
    H21G C21B H21I . . 109.5 ?
    H21H C21B H21I . . 109.5 ?
loop_
    _geom_torsion_atom_site_label_1
    _geom_torsion_atom_site_label_2
    _geom_torsion_atom_site_label_3
    _geom_torsion_atom_site_label_4
    _geom_torsion_site_symmetry_1
    _geom_torsion_site_symmetry_2
    _geom_torsion_site_symmetry_3
    _geom_torsion_site_symmetry_4
    _geom_torsion
    _geom_torsion_publ_flag
    F1A C10A C11A C12A . . . . -179.1(2) ?
    C7A C8A C9A C10A . . . . -1.1(4) ?
    C7A C3A C4A C5A . . . . 176.1(14) ?
    C7A C3C C4C C5C . . . . 177(3) ?
    C8A C7A C12A C11A . . . . -1.0(3) ?
    C8A C7A C3A C2A . . . . -33.0(10) ?
    C8A C7A C3A C4A . . . . 159.8(12) ?
    C8A C7A C3C C2C . . . . -8(2) ?
    C8A C7A C3C C4C . . . . 147(2) ?
    C8A C9A C10A F1A . . . . 180.0(2) ?
    C8A C9A C10A C11A . . . . -0.6(4) ?
    C9A C10A C11A C12A . . . . 1.4(4) ?
    C10A C11A C12A C7A . . . . -0.6(3) ?
    C12A C7A C8A C9A . . . . 1.9(3) ?
    C12A C7A C3A C2A . . . . 150.2(6) ?
    C12A C7A C3A C4A . . . . -17.0(14) ?
    C12A C7A C3C C2C . . . . 161.9(14) ?
    C12A C7A C3C C4C . . . . -42(3) ?
    C13A C14A C15A C16A . . . . 0.0 ?
    C13A C1A C2A C3A . . . . -159.9(6) ?
    C13A C1A C6A C5A . . . . 173.5(7) ?
    C13A C1A C6A C19A . . . . -61.8(6) ?
    C14A C13A C18A C17A . . . . 0.0 ?
    C14A C13A C1A C2A . . . . -104.5(5) ?
    C14A C13A C1A C6A . . . . 136.7(4) ?
    C14A C15A C16A C17A . . . . 0.0 ?
    C14A C15A C16A Cl1A . . . . -179.9(8) ?
    C15A C16A C17A C18A . . . . 0.0 ?
    C16A C17A C18A C13A . . . . 0.0 ?
    C18A C13A C14A C15A . . . . 0.0 ?
    C18A C13A C1A C2A . . . . 82.8(8) ?
    C18A C13A C1A C6A . . . . -35.9(9) ?
    C13C C14C C15C C16C . . . . 0.0 ?
    C13C C1C C2C C3C . . . . 146.2(15) ?
    C13C C1C C6C C5C . . . . -169.5(13) ?
    C13C C1C C6C C19C . . . . 71.2(12) ?
    C14C C13C C18C C17C . . . . 0.0 ?
    C14C C13C C1C C2C . . . . -35(2) ?
    C14C C13C C1C C6C . . . . 74(2) ?
    C14C C15C C16C C17C . . . . 0.0 ?
    C14C C15C C16C Cl1C . . . . 177.4(18) ?
    C15C C16C C17C C18C . . . . 0.0 ?
    C16C C17C C18C C13C . . . . 0.0 ?
    C18C C13C C14C C15C . . . . 0.0 ?
    C18C C13C C1C C2C . . . . 126.7(11) ?
    C18C C13C C1C C6C . . . . -123.5(8) ?
    O1A C5A C6A C1A . . . . 141.5(14) ?
    O1A C5A C6A C19A . . . . 12.7(18) ?
    C1A C13A C14A C15A . . . . -174.4(6) ?
    C1A C13A C18A C17A . . . . 171.6(9) ?
    C1A C2A C3A C7A . . . . -156.4(6) ?
    C1A C2A C3A C4A . . . . 10.8(15) ?
    C1A C6A C19A O2A . . . . 130.9(11) ?
    C1A C6A C19A O3A . . . . -48.1(12) ?
    C2A C1A C6A C5A . . . . 56.6(7) ?
    C2A C1A C6A C19A . . . . -178.6(5) ?
    C2A C3A C4A C5A . . . . 9(3) ?
    C3A C7A C8A C9A . . . . -174.9(5) ?
    C3A C7A C12A C11A . . . . 175.8(5) ?
    C3A C7A C3C C2C . . . . -86(5) ?
    C3A C7A C3C C4C . . . . 70(5) ?
    C3A C4A C5A O1A . . . . -174.7(17) ?
    C3A C4A C5A C6A . . . . 5(3) ?
    C4A C5A C6A C1A . . . . -38.6(16) ?
    C4A C5A C6A C19A . . . . -167.4(13) ?
    C5A C6A C19A O2A . . . . -103.6(14) ?
    C5A C6A C19A O3A . . . . 77.4(12) ?
    C6A C1A C2A C3A . . . . -43.6(6) ?
    C19A O3A C20A C21A . . . . 86.8(10) ?
    C20A O3A C19A O2A . . . . 4.0(18) ?
    C20A O3A C19A C6A . . . . -177.1(7) ?
    Cl1A C16A C17A C18A . . . . 179.9(8) ?
    O1C C5C C6C C1C . . . . -139(3) ?
    O1C C5C C6C C19C . . . . -17(4) ?
    C1C C13C C14C C15C . . . . 159(2) ?
    C1C C13C C18C C17C . . . . -171.2(11) ?
    C1C C2C C3C C7A . . . . 156.1(14) ?
    C1C C2C C3C C4C . . . . 1(3) ?
    C1C C6C C19C O2C . . . . 41(3) ?
    C1C C6C C19C O3C . . . . -141.6(17) ?
    C2C C1C C6C C5C . . . . -61.9(15) ?
    C2C C1C C6C C19C . . . . 178.8(13) ?
    C2C C3C C4C C5C . . . . -28(5) ?
    C3C C7A C8A C9A . . . . 172.2(10) ?
    C3C C7A C12A C11A . . . . -171.9(9) ?
    C3C C7A C3A C2A . . . . 76(5) ?
    C3C C7A C3A C4A . . . . -91(5) ?
    C3C C4C C5C O1C . . . . -176(3) ?
    C3C C4C C5C C6C . . . . 6(5) ?
    C4C C5C C6C C1C . . . . 40(3) ?
    C4C C5C C6C C19C . . . . 161(3) ?
    C5C C6C C19C O2C . . . . -79(3) ?
    C5C C6C C19C O3C . . . . 98(2) ?
    C6C C1C C2C C3C . . . . 43.2(18) ?
    C19C O3C C20C C21C . . . . 174.3(19) ?
    C20C O3C C19C O2C . . . . 5(4) ?
    C20C O3C C19C C6C . . . . -172.2(15) ?
    Cl1C C16C C17C C18C . . . . -177.3(19) ?
    Cl1B C16B C17B C18B . . . . -178.78(19) ?
    F1B C10B C11B C12B . . . . 178.2(2) ?
    O1B C5B C6B C1B . . . . 152.6(2) ?
    O1B C5B C6B C19B . . . . 28.2(3) ?
    C1B C2B C3B C4B . . . . 26.2(3) ?
    C1B C2B C3B C7B . . . . -152.95(18) ?
    C1B C6B C19B O2B . . . . 120.3(3) ?
    C1B C6B C19B O3B . . . . -60.9(2) ?
    C1B C13B C14B C15B . . . . 180.0(2) ?
    C1B C13B C18B C17B . . . . 179.8(2) ?
    C2B C1B C6B C5B . . . . 51.7(2) ?
    C2B C1B C6B C19B . . . . 174.65(17) ?
    C2B C1B C13B C14B . . . . -94.2(2) ?
    C2B C1B C13B C18B . . . . 84.7(2) ?
    C2B C3B C4B C5B . . . . -2.4(3) ?
    C2B C3B C7B C8B . . . . -23.3(3) ?
    C2B C3B C7B C12B . . . . 153.8(2) ?
    C3B C4B C5B O1B . . . . -177.9(2) ?
    C3B C4B C5B C6B . . . . 4.3(3) ?
    C3B C7B C8B C9B . . . . 176.9(2) ?
    C3B C7B C12B C11B . . . . -177.1(2) ?
    C4B C3B C7B C8B . . . . 157.5(2) ?
    C4B C3B C7B C12B . . . . -25.4(3) ?
    C4B C5B C6B C1B . . . . -29.6(3) ?
    C4B C5B C6B C19B . . . . -154.0(2) ?
    C5B C6B C19B O2B . . . . -115.2(3) ?
    C5B C6B C19B O3B . . . . 63.6(2) ?
    C6B C1B C2B C3B . . . . -50.1(2) ?
    C6B C1B C13B C14B . . . . 141.6(2) ?
    C6B C1B C13B C18B . . . . -39.5(3) ?
    C7B C3B C4B C5B . . . . 176.66(19) ?
    C7B C8B C9B C10B . . . . -0.1(4) ?
    C8B C7B C12B C11B . . . . 0.1(3) ?
    C8B C9B C10B F1B . . . . -178.4(2) ?
    C8B C9B C10B C11B . . . . 0.6(4) ?
    C9B C10B C11B C12B . . . . -0.7(4) ?
    C10B C11B C12B C7B . . . . 0.4(3) ?
    C12B C7B C8B C9B . . . . -0.2(3) ?
    C13B C1B C2B C3B . . . . -175.38(17) ?
    C13B C1B C6B C5B . . . . 176.38(17) ?
    C13B C1B C6B C19B . . . . -60.7(2) ?
    C13B C14B C15B C16B . . . . 0.3(4) ?
    C14B C13B C18B C17B . . . . -1.3(3) ?
    C14B C15B C16B Cl1B . . . . 178.56(18) ?
    C14B C15B C16B C17B . . . . -1.5(4) ?
    C15B C16B C17B C18B . . . . 1.3(4) ?
    C16B C17B C18B C13B . . . . 0.1(4) ?
    C18B C13B C14B C15B . . . . 1.0(3) ?
    C19B O3B C20B C21B . . . . -107.9(4) ?
    C20B O3B C19B O2B . . . . -0.8(4) ?
    C20B O3B C19B C6B . . . . -179.6(2) ?
loop_
    _geom_hbond_atom_site_label_D
    _geom_hbond_atom_site_label_H
    _geom_hbond_atom_site_label_A
    _geom_hbond_site_symmetry_A
    _geom_hbond_distance_DH
    _geom_hbond_distance_HA
    _geom_hbond_distance_DA
    _geom_hbond_angle_DHA
    C8A H8A O1B . 0.95 2.55 3.478(3) 167.0
    C2A H2AA O1B . 0.99 2.44 3.288(6) 143.2
    C2A H2AB O2B 2_666 0.99 2.56 3.432(7) 146.8
    C2C H2CA O1B . 0.99 2.32 3.278(18) 163.7
    C2C H2CB O2B 2_666 0.99 2.42 3.40(2) 169.8
    C2B H2BA O1A 1_556 0.99 2.49 3.315(8) 140.2
    C2B H2BA O1C 1_556 0.99 2.56 3.380(18) 140.2
    C2B H2BB O2C 2_766 0.99 2.58 3.436(10) 144.9
    C8B H8B O1A 1_556 0.95 2.50 3.379(8) 153.7
    C8B H8B O1C 1_556 0.95 2.54 3.417(19) 153.9
    C9B H9B O2A 1_556 0.95 2.54 3.274(6) 133.8
    C14B H14B O2A 2_766 0.95 2.54 3.247(5) 131.1
_shelx_res_file
;
TITL I P -1 R = 0.06
CELL 1.54178 11.6611 13.1823 13.2251 77.25 87.32 67.342
ZERR 4 0.0005 0.0005 0.0005 0.003 0.003 0.004
LATT 1
SFAC C H Cl F O
UNIT 84 72 4 4 12
EQIV $1 1-X,1-Y,-Z
EQIV $2 1-X,1-Y,1-Z
EQIV $3 +X,+Y,1+Z
EQIV $4 2-X,1-Y,1-Z
EQIV $5 +X,-1+Y,+Z
SADI 0.005 C7A C3A C7A C3C
DELU 0.002 0.002 C13A > C18B
L.S. 15
PLAN  15
TEMP -150(2)
HTAB C11A O1A_$1
HTAB C11A O1C_$1
HTAB C8A O1B
HTAB C9A O2B
HTAB C14A O2B_$2
HTAB C14C O2B_$2
HTAB C2A O1B
HTAB C2A O2B_$2
HTAB C2C O1B
HTAB C2C O2B_$2
HTAB C2B O1A_$3
HTAB C2B O1C_$3
HTAB C2B O2C_$4
HTAB C8B O1A_$3
HTAB C8B O1C_$3
HTAB C9B O2A_$3
HTAB C14B O2A_$4
HTAB C20B Cl1A_$5
BOND $H
MORE -1
MORE -1
fmap 2
acta
CONF
OMIT 0 5 5
OMIT 0 3 5
OMIT -9 -7 2
OMIT 9 5 3
OMIT 0 2 8
REM <HKL>F:/Papers%20in%20Progress-Oct-2013/ActaE-YBN-BYN%20Papers/BNY-508-Ray
REM -To%20ActaE-LH5662/BNY-508b-Lough-Update-1/lh5662.hkl</HKL>
WGHT    0.063100    1.235200
FVAR       4.47868   0.68430
F1A   4    0.409027    0.183159    0.397053    11.00000    0.08907    0.07225 =
         0.04491   -0.00736    0.00470   -0.06328
C7A   1    0.557245    0.417236    0.267810    11.00000    0.03132    0.03149 =
         0.03054   -0.01132    0.00026   -0.01388
C8A   1    0.566700    0.374898    0.375168    11.00000    0.04030    0.04302 =
         0.02943   -0.01132   -0.00062   -0.02321
AFIX  43
H8A   2    0.607199    0.400813    0.418407    11.00000   -1.20000
AFIX   0
C9A   1    0.517608    0.295518    0.419166    11.00000    0.05293    0.05182 =
         0.02970   -0.00675    0.00076   -0.03115
AFIX  43
H9A   2    0.525361    0.265797    0.491945    11.00000   -1.20000
AFIX   0
C10A  1    0.457514    0.260737    0.355312    11.00000    0.05125    0.04416 =
         0.03993   -0.00954    0.00540   -0.03217
C11A  1    0.442913    0.301809    0.249749    11.00000    0.04579    0.04216 =
         0.03694   -0.01378   -0.00130   -0.02524
AFIX  43
H11A  2    0.399291    0.277312    0.207820    11.00000   -1.20000
AFIX   0
C12A  1    0.493712    0.380053    0.206223    11.00000    0.04125    0.03640 =
         0.02930   -0.01048   -0.00137   -0.01934
AFIX  43
H12A  2    0.485301    0.408993    0.133316    11.00000   -1.20000
AFIX  66
PART 1
C13A  1    0.698734    0.731972    0.291494    21.00000    0.04968    0.04128 =
         0.02801   -0.01488    0.00837   -0.02858
C14A  1    0.594075    0.823711    0.305996    21.00000    0.04285    0.05206 =
         0.03169   -0.01968    0.00717   -0.02844
AFIX  43
H14A  2    0.515044    0.835201    0.278648    21.00000   -1.20000
AFIX  65
C15A  1    0.605048    0.898637    0.360512    21.00000    0.05385    0.04399 =
         0.03444   -0.01694    0.00586   -0.02489
AFIX  43
H15A  2    0.533518    0.961336    0.370423    21.00000   -1.20000
AFIX  65
C16A  1    0.720681    0.881826    0.400526    21.00000    0.06460    0.04210 =
         0.02349   -0.01240    0.00412   -0.03682
C17A  1    0.825341    0.790088    0.386025    21.00000    0.05306    0.04787 =
         0.03415   -0.01066   -0.00101   -0.03339
AFIX  43
H17A  2    0.904370    0.778599    0.413373    21.00000   -1.20000
AFIX  65
C18A  1    0.814369    0.715160    0.331509    21.00000    0.04610    0.04219 =
         0.03833   -0.01490    0.00271   -0.02416
AFIX  43
H18A  2    0.885899    0.652461    0.321598    21.00000   -1.20000
AFIX  66
PART 0
PART 2
C13C  1    0.663182    0.754994    0.283162   -21.00000    0.02193    0.02246 =
         0.02206   -0.00556   -0.00325   -0.01011
C14C  1    0.575202    0.845523    0.317319   -21.00000    0.04539    0.04003 =
         0.02866   -0.02686    0.01601   -0.02090
AFIX  43
H14C  2    0.489914    0.870570    0.297107   -21.00000   -1.20000
AFIX  65
C15C  1    0.612012    0.899405    0.381048   -21.00000    0.05991    0.04810 =
         0.02492   -0.02373    0.01452   -0.03331
AFIX  43
H15C  2    0.551881    0.961278    0.404393   -21.00000   -1.20000
AFIX  65
C16C  1    0.736800    0.862758    0.410622   -21.00000    0.06408    0.04427 =
         0.04001   -0.01682    0.01079   -0.04418
C17C  1    0.824781    0.772228    0.376465   -21.00000    0.04877    0.05621 =
         0.04913   -0.02466   -0.00716   -0.03260
AFIX  43
H17C  2    0.910069    0.747182    0.396678   -21.00000   -1.20000
AFIX  65
C18C  1    0.787973    0.718346    0.312736   -21.00000    0.03180    0.04799 =
         0.03436   -0.01626   -0.01639   -0.01644
AFIX  43
H18C  2    0.848104    0.656473    0.289391   -21.00000   -1.20000
AFIX   0
PART 0
PART 1
O1A   5    0.708775    0.606125   -0.028739    21.00000    0.04593    0.05393 =
         0.02845   -0.01591    0.00358   -0.02642
O2A   5    0.862222    0.746402    0.045316    21.00000    0.04396    0.05670 =
         0.04261   -0.00994    0.00391   -0.03121
O3A   5    0.655130    0.835299    0.028627    21.00000    0.04706    0.03785 =
         0.05576   -0.00829    0.00040   -0.02023
C1A   1    0.642219    0.681342    0.217095    21.00000    0.04057    0.03604 =
         0.02855   -0.01164    0.00302   -0.02150
AFIX  13
H1A   2    0.559822    0.737818    0.185649    21.00000   -1.20000
AFIX   0
C2A   1    0.628387    0.575183    0.282549    21.00000    0.02399    0.02816 =
         0.02419   -0.00802   -0.00384   -0.00849
AFIX  23
H2AA  2    0.700779    0.534390    0.332259    21.00000   -1.20000
H2AB  2    0.552917    0.598455    0.323327    21.00000   -1.20000
AFIX   0
C3A   1    0.619087    0.495242    0.219982    21.00000    0.01340    0.02139 =
         0.03004   -0.00744   -0.00715    0.00046
C4A   1    0.643243    0.509447    0.117797    21.00000    0.04087    0.03493 =
         0.03117   -0.01487   -0.00107   -0.01802
AFIX  43
H4A   2    0.624650    0.464981    0.078564    21.00000   -1.20000
AFIX   0
C5A   1    0.696271    0.589451    0.065107    21.00000    0.03304    0.03560 =
         0.02805   -0.01234   -0.00211   -0.01402
C6A   1    0.735463    0.651225    0.132979    21.00000    0.03808    0.03851 =
         0.02876   -0.01292    0.00161   -0.02082
AFIX  13
H6A   2    0.816386    0.597141    0.169052    21.00000   -1.20000
AFIX   0
C19A  1    0.760647    0.748250    0.063850    21.00000    0.04062    0.03925 =
         0.02557   -0.01184    0.00113   -0.02091
C20A  1    0.667684    0.932926   -0.043909    21.00000    0.05949    0.03395 =
         0.06406   -0.00625   -0.00372   -0.01954
AFIX  23
H20A  2    0.744305    0.941357   -0.025334    21.00000   -1.20000
H20B  2    0.595725    1.002642   -0.038985    21.00000   -1.20000
AFIX   0
C21A  1    0.673512    0.915203   -0.153514    21.00000    0.07888    0.04985 =
         0.05459    0.00834   -0.01966   -0.03008
AFIX  33
H21A  2    0.681751    0.979958   -0.201619    21.00000   -1.50000
H21B  2    0.597166    0.907594   -0.171753    21.00000   -1.50000
H21C  2    0.745395    0.846575   -0.158176    21.00000   -1.50000
AFIX   0
CL1A  3    0.735620    0.973984    0.468464    21.00000    0.11198    0.06867 =
         0.05353   -0.03294    0.01036   -0.06428
SAME 0.005 0.04 O1A > Cl1A
PART 0
PART 2
O1C   5    0.706779    0.608649   -0.024809   -21.00000    0.08955    0.04637 =
         0.01905   -0.01201    0.00703   -0.04343
O2C   5    0.848812    0.726394    0.076030   -21.00000    0.03809    0.06153 =
         0.04608   -0.01327    0.01459   -0.03544
O3C   5    0.664258    0.854500    0.005582   -21.00000    0.06339    0.04585 =
         0.04396   -0.00447   -0.00875   -0.03876
C1C   1    0.710777    0.637589    0.235501   -21.00000    0.01642    0.02583 =
         0.02625   -0.01108   -0.00357   -0.00612
AFIX  13
H1C   2    0.801994    0.590824    0.244645   -21.00000   -1.20000
AFIX   0
C2C   1    0.625970    0.576721    0.284471   -21.00000    0.08577    0.05075 =
         0.02679   -0.01865    0.01476   -0.05253
AFIX  23
H2CA  2    0.667428    0.523400    0.349627   -21.00000   -1.20000
H2CB  2    0.547867    0.633171    0.302935   -21.00000   -1.20000
AFIX   0
C3C   1    0.593476    0.512445    0.216315   -21.00000    0.00272    0.01844 =
         0.02351   -0.00711   -0.00508    0.00325
C4C   1    0.640029    0.510717    0.120626   -21.00000    0.02847    0.03817 =
         0.02386   -0.01222    0.00049   -0.01941
AFIX  43
H4C   2    0.652076    0.448574    0.090317   -21.00000   -1.20000
AFIX   0
C5C   1    0.671644    0.603884    0.064122   -21.00000    0.02585    0.03315 =
         0.02390   -0.01204    0.00197   -0.01337
C6C   1    0.662435    0.693908    0.123007   -21.00000    0.01282    0.02815 =
         0.02409   -0.01061    0.00208   -0.00588
AFIX  13
H6C   2    0.573546    0.746529    0.122396   -21.00000   -1.20000
AFIX   0
C19C  1    0.738463    0.758908    0.067676   -21.00000    0.03646    0.04011 =
         0.02745   -0.02031    0.01205   -0.02283
C20C  1    0.738026    0.911156   -0.059576   -21.00000    0.06560    0.04468 =
         0.04913   -0.01013    0.01580   -0.02679
AFIX  23
H20C  2    0.798242    0.860399   -0.099576   -21.00000   -1.20000
H20D  2    0.783376    0.937991   -0.017093   -21.00000   -1.20000
AFIX   0
C21C  1    0.639389    1.008431   -0.130203   -21.00000    0.10451    0.08960 =
         0.08658    0.03969    0.00015   -0.02846
AFIX  33
H21D  2    0.677899    1.055403   -0.174729   -21.00000   -1.50000
H21E  2    0.577481    1.053695   -0.088334   -21.00000   -1.50000
H21F  2    0.598702    0.979394   -0.173435   -21.00000   -1.50000
AFIX   0
CL1C  3    0.775624    0.938632    0.486167   -21.00000    0.08067    0.06171 =
         0.05242   -0.03071    0.00402   -0.04723
PART 0
CL1B  3    0.719256    0.054076    1.167675    11.00000    0.08087    0.05814 =
         0.03887   -0.00490    0.00890   -0.04373
F1B   4    1.159551    0.766170    0.778089    11.00000    0.05278    0.04992 =
         0.06855   -0.02581    0.00438   -0.03344
O1B   5    0.759780    0.445317    0.514770    11.00000    0.06973    0.06537 =
         0.02917   -0.01455   -0.00283   -0.04194
O2B   5    0.660397    0.248830    0.661335    11.00000    0.05893    0.07981 =
         0.07133   -0.04025    0.01586   -0.04717
O3B   5    0.861980    0.204846    0.634667    11.00000    0.04579    0.05461 =
         0.07334   -0.03960   -0.00720   -0.01361
C1B   1    0.847993    0.335551    0.788614    11.00000    0.03751    0.03587 =
         0.03162   -0.01255   -0.00249   -0.01859
AFIX  13
H1B   2    0.931497    0.286696    0.768703    11.00000   -1.20000
AFIX   0
C2B   1    0.860047    0.440195    0.812826    11.00000    0.03505    0.03307 =
         0.02712   -0.01057   -0.00200   -0.01684
AFIX  23
H2BA  2    0.782063    0.484251    0.842620    11.00000   -1.20000
H2BB  2    0.928344    0.415463    0.865651    11.00000   -1.20000
AFIX   0
C3B   1    0.885696    0.514897    0.718288    11.00000    0.03141    0.03062 =
         0.03054   -0.01106   -0.00067   -0.01264
C4B   1    0.849505    0.516344    0.622574    11.00000    0.04210    0.03858 =
         0.02775   -0.00836   -0.00045   -0.02087
AFIX  43
H4B   2    0.864509    0.566777    0.565225    11.00000   -1.20000
AFIX   0
C5B   1    0.788551    0.444491    0.602616    11.00000    0.04082    0.04163 =
         0.02835   -0.01312   -0.00077   -0.01963
C6B   1    0.756631    0.370183    0.695332    11.00000    0.03510    0.03935 =
         0.03106   -0.01439    0.00034   -0.01837
AFIX  13
H6B   2    0.671778    0.414414    0.716599    11.00000   -1.20000
AFIX   0
C7B   1    0.953419    0.585495    0.733335    11.00000    0.03353    0.02962 =
         0.03259   -0.01030   -0.00161   -0.01366
C8B   1    0.953903    0.615936    0.828683    11.00000    0.03881    0.03921 =
         0.03642   -0.01681    0.00332   -0.01961
AFIX  43
H8B   2    0.906818    0.594003    0.883459    11.00000   -1.20000
AFIX   0
C9B   1    1.022420    0.677689    0.843681    11.00000    0.04221    0.04419 =
         0.04513   -0.02400    0.00312   -0.02140
AFIX  43
H9B   2    1.022582    0.698309    0.908102    11.00000   -1.20000
AFIX   0
C10B  1    1.090089    0.708421    0.763347    11.00000    0.03780    0.03263 =
         0.05273   -0.01515   -0.00176   -0.01764
C11B  1    1.091866    0.681285    0.668115    11.00000    0.04028    0.03499 =
         0.04323   -0.00805    0.00195   -0.01990
AFIX  43
H11B  2    1.138687    0.704339    0.613725    11.00000   -1.20000
AFIX   0
C12B  1    1.023342    0.619433    0.654217    11.00000    0.03938    0.03580 =
         0.03308   -0.00962   -0.00034   -0.01825
AFIX  43
H12B  2    1.023877    0.599586    0.589319    11.00000   -1.20000
AFIX   0
C13B  1    0.811778    0.267335    0.883805    11.00000    0.03970    0.03556 =
         0.03089   -0.01270   -0.00316   -0.02169
C14B  1    0.904654    0.178187    0.946577    11.00000    0.03636    0.04742 =
         0.03607   -0.00848   -0.00280   -0.02005
AFIX  43
H14B  2    0.989003    0.161229    0.929183    11.00000   -1.20000
AFIX   0
C15B  1    0.877183    0.113170    1.034242    11.00000    0.04731    0.04338 =
         0.03744   -0.00321   -0.00459   -0.01787
AFIX  43
H15B  2    0.942038    0.052508    1.076720    11.00000   -1.20000
AFIX   0
C16B  1    0.754978    0.137394    1.059123    11.00000    0.05446    0.04031 =
         0.03044   -0.00971    0.00257   -0.03010
C17B  1    0.660213    0.226519    0.999807    11.00000    0.04174    0.05235 =
         0.04274   -0.01204    0.00452   -0.02281
AFIX  43
H17B  2    0.576134    0.243767    1.018198    11.00000   -1.20000
AFIX   0
C18B  1    0.689953    0.290929    0.912309    11.00000    0.03925    0.04262 =
         0.04302   -0.00441   -0.00188   -0.01448
AFIX  43
H18B  2    0.624981    0.352722    0.871029    11.00000   -1.20000
AFIX   0
C19B  1    0.751670    0.268283    0.662919    11.00000    0.04823    0.04466 =
         0.03173   -0.01615    0.00024   -0.02643
C20B  1    0.871503    0.104346    0.600902    11.00000    0.08499    0.04500 =
         0.07682   -0.03498   -0.02162   -0.00852
AFIX  23
H20E  2    0.787121    0.107020    0.588894    11.00000   -1.20000
H20F  2    0.914538    0.101646    0.534633    11.00000   -1.20000
AFIX   0
C21B  1    0.938741    0.005646    0.677314    11.00000    0.11769    0.05381 =
         0.09425   -0.01298   -0.02811   -0.02770
AFIX  33
H21G  2    0.944329   -0.061317    0.653404    11.00000   -1.50000
H21H  2    0.895428    0.007925    0.742597    11.00000   -1.50000
H21I  2    1.022639    0.002551    0.688414    11.00000   -1.50000
AFIX   0
HKLF 4
REM  I P -1 R = 0.06
REM R1 =  0.0554 for    6861 Fo > 4sig(Fo)  and  0.0584 for all    7365 data
REM    617 parameters refined using    177 restraints
END
WGHT      0.0631      1.2370
REM Highest difference peak  0.678,  deepest hole -0.395,  1-sigma level  0.051
Q1    1   0.7989  0.0057  1.1707  11.00000  0.05    0.68
Q2    1   0.8465  0.3271  0.7091  11.00000  0.05    0.54
Q3    1   0.7677  0.3850  0.7973  11.00000  0.05    0.37
Q4    1   0.9877  0.0202  0.6024  11.00000  0.05    0.31
Q5    1   0.7560  0.2995  0.9121  11.00000  0.05    0.30
Q6    1   0.8166  0.3767  0.5355  11.00000  0.05    0.29
Q7    1   0.8177  0.4773  0.6153  11.00000  0.05    0.26
Q8    1   0.6960  0.2423  0.7128  11.00000  0.05    0.25
Q9    1   0.9241  0.5433  0.7287  11.00000  0.05    0.24
Q10   1   0.6443  0.6251  0.2533  11.00000  0.05    0.23
Q11   1   0.6565  0.5575  0.0947  11.00000  0.05    0.23
Q12   1   0.7144  0.6197  0.0965  11.00000  0.05    0.23
Q13   1   0.3428  0.2570  0.3970  11.00000  0.05    0.22
Q14   1   0.5241  0.4029  0.2376  11.00000  0.05    0.22
Q15   1   0.7599  0.2432  0.8814  11.00000  0.05    0.22
REM The information below was added by Olex2.
REM
REM R1 = 0.0554 for 6861 Fo > 4sig(Fo) and 0.0584 for all 13446 data
REM n/a parameters refined using n/a restraints
REM Highest difference peak 0.68, deepest hole -0.39
REM Mean Shift 0, Max Shift 0.
REM +++ Tabular Listing of Refinement Information +++
REM R1_all = 0.0584
REM R1_gt = 0.0554
REM wR_ref = 0.1483
REM GOOF = 1.093
REM Shift_max = 0
REM Shift_mean = 0
REM Reflections_all = 13446
REM Reflections_gt = 6861
REM Parameters = n/a
REM Hole = -0.39
REM Peak = 0.68
REM Flack = n/a
;
