# Supplementary material for: Ethyl 6-(4-chloro­phen­yl)-4-(4-fluoro­phen­yl)-2-oxo­cyclo­hex-3-ene-1-carboxyl­ate
Source: Acta Crystallogr Sect E Struct Rep Online. 2013 Nov 30;69(Pt 12):o1839–40. doi: 10.1107/S1600536813031851 (PMC3885083; doi:10.1107/S1600536813031851)
Supplement: Supplementary file 2 [file e-69-o1839-Isup2.hkl]

#
# h,k,l, Fc-squared, Fo-squared, sigma(Fo-squared), status flag
#
data_I
_shelx_title ' I P -1 R = 0.06'
_shelx_refln_list_code          4
_shelx_F_calc_maximum      231.27
_exptl_crystal_F_000       776.00
_reflns_d_resolution_high  0.7955

loop_
 _space_group_symop_operation_xyz
 'x, y, z'
 '-x, -y, -z'

_cell_length_a    11.6611
_cell_length_b    13.1823
_cell_length_c    13.2251
_cell_angle_alpha  77.250
_cell_angle_beta   87.320
_cell_angle_gamma  67.342

_shelx_F_squared_multiplier     1.000

loop_
 _refln_index_h
 _refln_index_k
 _refln_index_l
 _refln_F_squared_calc
 _refln_F_squared_meas
 _refln_F_squared_sigma
 _refln_observed_status
   1   0   0        110.85        126.57         3.29 o
   2   0   0      12172.65      11950.12       400.35 o
   3   0   0        214.15        225.23         8.47 o
   4   0   0        458.84        488.41        14.62 o
   5   0   0        865.19        795.31        20.70 o
   6   0   0          3.47         17.86         3.47 o
   7   0   0        515.50        514.38        26.18 o
   8   0   0        176.72        149.54        11.78 o
   9   0   0          0.57          4.99         2.58 o
  10   0   0        192.10        191.41         9.63 o
  11   0   0          8.36         11.92         2.47 o
  12   0   0          1.27          3.68         1.22 o
  13   0   0          3.91          2.42         0.88 o
 -12   1   0         17.36         10.98         2.10 o
 -11   1   0         18.04         20.12         1.75 o
 -10   1   0          0.30          4.02         1.39 o
  -9   1   0         47.54         49.36         4.86 o
  -8   1   0         40.09         42.26         3.86 o
  -7   1   0        125.44        136.18        10.95 o
  -6   1   0         31.72         37.84         5.32 o
  -5   1   0         51.22         62.67         6.80 o
  -4   1   0          1.37         10.45         3.03 o
  -3   1   0        210.03        215.93         8.12 o
  -2   1   0      20661.41      20055.63        63.15 o
  -1   1   0        234.04        232.83         8.75 o
   0   1   0       2464.36       3385.46        47.98 o
   1   1   0          3.43          6.93         1.22 o
   2   1   0       2350.43       2296.49        20.31 o
   3   1   0        996.61        931.15        16.20 o
   4   1   0        635.97        571.41        14.92 o
   5   1   0        957.06        936.00        21.74 o
   6   1   0        861.63        760.29        22.21 o
   7   1   0         38.84         53.21         6.58 o
   8   1   0         63.18         55.33         7.15 o
   9   1   0          8.62          8.47         1.54 o
  10   1   0         95.87        101.50         7.01 o
  11   1   0          3.40          3.51         1.32 o
  12   1   0         57.81         46.67         4.58 o
  13   1   0         13.31         15.14         2.27 o
 -12   2   0         95.32        141.49         6.30 o
 -11   2   0         51.06         60.77         3.38 o
 -10   2   0        110.47        127.09         5.46 o
  -9   2   0         90.29         94.11         4.96 o
  -8   2   0         36.59         28.87         3.43 o
  -7   2   0         12.54         16.55         4.08 o
  -6   2   0         33.00         23.24         4.47 o
  -5   2   0        112.11        128.82         7.20 o
  -4   2   0         41.02         66.85         5.65 o
  -3   2   0       2367.57       2224.27        28.68 o
  -2   2   0       3105.62       3080.13        29.21 o
  -1   2   0        204.83        276.82         7.71 o
   0   2   0       2198.36       2989.85        35.32 o
   1   2   0         59.77         78.03         4.94 o
   2   2   0        219.06        184.26         8.80 o
   3   2   0       1783.40       1592.10        21.33 o
   4   2   0       7499.63       7496.21        60.20 o
   5   2   0        555.43        471.12        15.33 o
   6   2   0       4488.16       4443.77       143.10 o
   7   2   0          9.65         10.37         2.85 o
   8   2   0        492.84        478.39        20.59 o
   9   2   0         68.80         59.21         3.36 o
  10   2   0         40.23         36.13         3.06 o
  11   2   0         31.19         39.14         4.43 o
  12   2   0        221.84        241.36        10.38 o
  13   2   0         80.36         98.94         4.34 o
  14   2   0          1.01          0.50         0.43 o
 -11   3   0         29.54         19.16         2.61 o
 -10   3   0         38.79         43.41         3.14 o
  -9   3   0         48.83         56.53         3.14 o
  -8   3   0        152.67        158.39         6.45 o
  -7   3   0        141.52        142.79         5.46 o
  -6   3   0         80.05         88.87         9.11 o
  -5   3   0       1498.76       1453.76        50.31 o
  -4   3   0       9341.36       9852.42       296.23 o
  -3   3   0        535.14        552.89        16.18 o
  -2   3   0        124.75        195.20         5.43 o
  -1   3   0        960.74       1215.95        31.00 o
   0   3   0       1242.25       1634.94        31.99 o
   1   3   0         84.77        104.81         7.14 o
   2   3   0       1658.54       1728.82        30.12 o
   3   3   0        476.90        436.97         9.88 o
   4   3   0        786.21        757.55        25.01 o
   5   3   0          0.37          3.10         1.64 o
   6   3   0        462.25        411.72        15.98 o
   7   3   0        168.65        172.60        11.34 o
   8   3   0         98.90        124.10        10.44 o
   9   3   0         15.22         12.91         1.59 o
  10   3   0         72.58         66.43         4.27 o
  11   3   0         44.71         47.90         3.63 o
  12   3   0         15.65         16.49         2.78 o
  13   3   0         46.99         56.69         4.92 o
  14   3   0         16.87         23.01         1.82 o
 -11   4   0          2.35          2.74         0.81 o
 -10   4   0         17.91         20.60         1.95 o
  -9   4   0         27.66         28.95         2.68 o
  -8   4   0         89.60        111.01         5.49 o
  -7   4   0         33.60         45.37         2.77 o
  -6   4   0        169.38        126.46        18.28 o
  -5   4   0          2.91          7.50         4.03 o
  -4   4   0       2509.81       2257.31        40.04 o
  -3   4   0       1751.06       1586.38        43.17 o
  -2   4   0        578.80        614.98        17.87 o
  -1   4   0         27.87         45.40         4.52 o
   0   4   0       1037.55       1178.27        24.43 o
   1   4   0         81.15         75.80         5.20 o
   2   4   0       3159.76       2917.20        43.99 o
   3   4   0          4.18          5.42         1.96 o
   4   4   0         33.04         16.65         3.09 o
   5   4   0         15.06         15.26         4.10 o
   6   4   0        340.41        452.00        24.35 o
   7   4   0          0.59          4.18         2.06 o
   8   4   0        592.28        536.64        30.91 o
   9   4   0        157.09        133.60         5.23 o
  10   4   0        500.79        522.41        11.70 o
  11   4   0        340.91        320.69         9.24 o
  12   4   0         18.64         25.77         4.03 o
  13   4   0        103.51        108.20         6.70 o
  14   4   0          3.59          1.84         0.64 o
 -10   5   0          1.24          1.49         0.80 o
  -9   5   0          0.00          2.60         0.92 o
  -8   5   0         82.47        101.60         5.11 o
  -7   5   0          0.21          5.16         1.81 o
  -6   5   0          0.85          3.28         0.76 o
  -5   5   0         46.10         47.92        10.94 o
  -4   5   0         71.90         62.13        11.33 o
  -3   5   0        483.05        499.82        19.38 o
  -2   5   0       1311.61       1548.78        32.27 o
  -1   5   0        332.18        358.66        14.17 o
   0   5   0          5.76         12.84         2.52 o
   1   5   0        455.30        441.07        20.35 o
   2   5   0        488.71        516.13        20.93 o
   3   5   0          6.22         25.97         4.87 o
   4   5   0       1066.70       1232.60        94.79 o
   5   5   0          0.35          3.87         2.54 o
   6   5   0         56.52         58.37         8.99 o
   7   5   0        432.66        428.58        26.07 o
   8   5   0         29.64         29.72         7.46 o
   9   5   0        527.27        510.62         8.71 o
  10   5   0        240.50        205.78         7.29 o
  11   5   0        115.36        126.21         5.91 o
  12   5   0         32.72         34.58         8.10 o
  13   5   0         51.91         52.11         4.63 o
  14   5   0         56.61         45.98         3.90 o
 -10   6   0          4.54          3.41         1.00 o
  -9   6   0         14.33          9.74         1.28 o
  -8   6   0         10.51         12.33         1.70 o
  -7   6   0         19.40         26.08         2.65 o
  -6   6   0         19.28         23.21         2.44 o
  -5   6   0        166.89        186.05         6.75 o
  -4   6   0         64.54         70.57        12.67 o
  -3   6   0         22.28         27.01         7.30 o
  -2   6   0       1472.55       1870.78       111.98 o
  -1   6   0        107.46        165.00        10.68 o
   0   6   0       1314.61       1382.15        35.38 o
   1   6   0         26.64         31.09         4.07 o
   2   6   0        259.58        239.03        11.46 o
   3   6   0        900.49        853.18        30.37 o
   4   6   0        709.18        841.44        31.34 o
   5   6   0        248.74        249.61        18.00 o
   6   6   0       1332.08       1259.12        43.05 o
   7   6   0         48.17         43.95         8.64 o
   8   6   0        937.94        866.39        40.55 o
   9   6   0         10.56         16.31         3.21 o
  10   6   0         68.16         73.00         4.38 o
  11   6   0          0.29          1.83         2.94 o
  12   6   0        322.39        321.86         9.08 o
  13   6   0        109.08        127.70         7.27 o
  14   6   0          9.91         13.33         2.11 o
  -9   7   0         40.17         44.03         3.25 o
  -8   7   0        107.92        108.64         7.31 o
  -7   7   0         57.52         68.69         3.27 o
  -6   7   0          0.34         -0.11         0.82 o
  -5   7   0         92.98         84.90         4.59 o
  -4   7   0         55.90         60.01         3.63 o
  -3   7   0         32.74         35.42         8.59 o
  -2   7   0         17.21         27.83         5.11 o
  -1   7   0         31.41         39.98         5.67 o
   0   7   0         56.16         79.16         7.55 o
   1   7   0          0.00         23.91        10.06 o
   2   7   0        922.11        988.34        35.48 o
   3   7   0        223.65        230.95        12.24 o
   4   7   0       2666.09       2844.49        62.31 o
   5   7   0        297.92        285.11        20.43 o
   6   7   0        918.51        841.22        36.92 o
   7   7   0        114.49        122.67        14.73 o
   8   7   0          9.26          9.65         2.71 o
   9   7   0         50.10         49.70         2.83 o
  10   7   0        149.79        149.82         5.21 o
  11   7   0        406.02        402.45        10.32 o
  12   7   0        172.42        174.72         7.66 o
  13   7   0          4.30          5.65         1.63 o
  14   7   0         13.39          6.92         1.41 o
  -8   8   0         40.53         44.53         3.99 o
  -7   8   0         34.65         26.96         2.20 o
  -6   8   0          5.29          7.80         1.74 o
  -5   8   0         20.67         15.03         1.92 o
  -4   8   0          2.38          4.28         2.30 o
  -3   8   0          1.30          1.83         0.43 o
  -2   8   0          7.48          9.85         2.86 o
  -1   8   0        161.57        208.49        13.82 o
   0   8   0         48.89         64.39         7.25 o
   1   8   0        210.71        208.28        12.61 o
   2   8   0         17.78         33.17         5.02 o
   3   8   0         38.90         45.05         8.19 o
   4   8   0         32.90         46.82         6.13 o
   5   8   0         33.73         42.77         8.44 o
   6   8   0        296.90        315.99        23.63 o
   7   8   0         59.31         65.79        11.11 o
   8   8   0          0.06          2.81         0.85 o
   9   8   0        186.46        174.89         5.49 o
  10   8   0        608.77        571.77        11.88 o
  11   8   0          5.70         10.53         6.26 o
  12   8   0         89.12         81.63         3.45 o
  13   8   0          5.84          4.96         1.20 o
  14   8   0         21.40         20.21         2.18 o
  -7   9   0          0.43         -0.05         0.38 o
  -6   9   0         79.15         86.00         3.86 o
  -5   9   0         13.19         13.68         1.81 o
  -4   9   0         45.85         47.67         3.43 o
  -3   9   0         57.17         66.25         4.13 o
  -2   9   0        177.80        204.91         6.77 o
  -1   9   0        273.73        332.05        14.25 o
   0   9   0        587.49        631.76        14.12 o
   1   9   0        460.74        447.13        19.49 o
   2   9   0        379.98        418.24        18.54 o
   3   9   0        421.42        431.52        18.80 o
   4   9   0        988.76       1058.13        41.74 o
   5   9   0         19.43         27.57         4.88 o
   6   9   0       1802.12       1877.45        29.61 o
   7   9   0         42.22         51.73         3.88 o
   8   9   0        239.32        223.66         6.26 o
   9   9   0         24.31         26.22         2.75 o
  10   9   0         80.95         99.03         4.26 o
  11   9   0         51.94         57.02         3.11 o
  12   9   0          1.43          4.91         2.32 o
  13   9   0         43.03         36.96         3.39 o
  -6  10   0         30.26         26.14         2.59 o
  -5  10   0         21.68         34.89         2.39 o
  -4  10   0         57.15         55.94         3.39 o
  -3  10   0         37.09         51.78         5.79 o
  -2  10   0        203.98        254.61        22.20 o
  -1  10   0         27.65         44.00         3.94 o
   0  10   0         28.49         33.63         4.24 o
   1  10   0        114.24        129.20         6.65 o
   2  10   0       1666.19       1678.75        28.15 o
   3  10   0        554.97        542.10        13.86 o
   4  10   0       1407.24       1340.78        25.42 o
   5  10   0        497.18        434.49        17.36 o
   6  10   0          2.16          4.18         0.89 o
   7  10   0         47.44         52.57         4.37 o
   8  10   0         96.52         82.39         5.63 o
   9  10   0         13.20         24.21         2.26 o
  10  10   0       1091.59       1113.12        17.33 o
  11  10   0         15.59         21.03         2.35 o
  12  10   0        337.78        356.60        10.05 o
  13  10   0          1.88          4.35         0.72 o
  -5  11   0          0.93          1.13         0.51 o
  -4  11   0          0.27          0.83         0.65 o
  -3  11   0        136.98        147.74         8.24 o
  -2  11   0          9.34         12.20         2.67 o
  -1  11   0         27.26         31.63         4.21 o
   0  11   0         42.66         45.04         5.17 o
   1  11   0         56.53         55.48         5.68 o
   2  11   0          9.66         11.92         2.71 o
   3  11   0          0.23         -0.54         0.54 o
   4  11   0         16.19         16.99         3.28 o
   5  11   0         61.33         62.55         6.61 o
   6  11   0          9.97          9.41         1.79 o
   7  11   0         40.99         46.63         4.17 o
   8  11   0        415.35        384.29        12.15 o
   9  11   0         79.55         72.98         5.25 o
  10  11   0        526.68        557.99        19.87 o
  11  11   0         65.69         59.12         6.30 o
  12  11   0          5.83          2.95         1.06 o
  13  11   0         26.28         22.75         2.17 o
  -4  12   0         53.83         52.38         3.59 o
  -3  12   0          6.53          5.67         1.47 o
  -2  12   0         16.49         17.12         2.94 o
  -1  12   0         44.80         37.75         4.62 o
   0  12   0          5.90          5.82         1.95 o
   1  12   0          0.31          2.79         1.64 o
   2  12   0        292.27        309.84        13.84 o
   3  12   0        170.91        164.32        10.31 o
   4  12   0        691.96        634.88        20.70 o
   5  12   0          5.13          7.15         2.43 o
   6  12   0        181.47        172.19         7.74 o
   7  12   0          0.84          3.06         2.92 o
   8  12   0        526.80        480.44        13.11 o
   9  12   0         74.08         65.87         4.75 o
  10  12   0         51.51         48.44         5.47 o
  11  12   0         27.85         23.15         3.53 o
  12  12   0          5.72         10.28         1.73 o
  -3  13   0          2.93          1.70         0.64 o
  -2  13   0          0.09         -0.15         0.60 o
  -1  13   0        175.21        179.70         8.52 o
   0  13   0         11.57          5.87         1.89 o
   1  13   0        267.30        270.00        12.04 o
   2  13   0        219.77        221.51        11.41 o
   3  13   0        115.11        123.03         8.56 o
   4  13   0          4.25          3.29         1.32 o
   5  13   0        121.12        107.34         5.76 o
   6  13   0        557.23        569.11        13.36 o
   7  13   0          3.69          4.81         1.20 o
   8  13   0        329.66        326.47         9.92 o
   9  13   0          2.71          3.19         1.39 o
  10  13   0          6.53         13.18         2.52 o
  11  13   0         31.83         38.97         3.29 o
  12  13   0        218.11        243.47         7.03 o
  -1  14   0         22.42         22.77         2.41 o
   0  14   0          0.42          0.36         0.67 o
   1  14   0          0.16         -0.31         0.93 o
   2  14   0          4.21          5.88         1.60 o
   3  14   0         18.54         19.35         3.10 o
   4  14   0          5.64          6.80         1.34 o
   5  14   0          2.17         11.03         1.77 o
   6  14   0         63.54         78.02         4.45 o
   7  14   0         19.40         20.43         2.25 o
   8  14   0         68.14         69.50         4.01 o
   9  14   0          8.92         10.98         2.05 o
  10  14   0         33.29         38.83         3.58 o
  11  14   0         11.45         19.19         1.96 o
   1  15   0          9.87          7.02         1.26 o
   2  15   0         89.21         83.40         3.76 o
   3  15   0          5.25          7.23         1.03 o
   4  15   0          6.77          8.34         1.21 o
   5  15   0          0.59          1.41         0.84 o
   6  15   0         17.57         21.66         1.95 o
   7  15   0         20.46         23.69         1.99 o
   8  15   0        137.54        137.81        18.41 o
   9  15   0         14.35         15.17         1.22 o
   4  16   0         13.23         10.64         1.43 o
   5  16   0          0.84         -0.57         0.57 o
   6  16   0         58.33         55.80         3.32 o
  -9 -15   1         83.10         96.01         4.52 o
  -8 -15   1          1.61          1.92         0.40 o
  -7 -15   1          1.58          3.71         1.11 o
  -6 -15   1         39.91         44.74         2.59 o
  -5 -15   1          6.90          8.67         1.16 o
  -4 -15   1         43.17         40.38         2.71 o
  -3 -15   1          0.67          0.68         0.68 o
  -2 -15   1          0.15          0.38         0.31 o
 -11 -14   1          4.86          2.36         0.71 o
 -10 -14   1         12.36         20.15         2.42 o
  -9 -14   1          1.24          1.57         0.78 o
  -8 -14   1          1.91          3.09         1.25 o
  -7 -14   1         14.68         13.89         1.78 o
  -6 -14   1          6.60          4.95         1.03 o
  -5 -14   1          8.64          8.41         1.51 o
  -4 -14   1         24.20         31.54         2.72 o
  -3 -14   1          9.20          9.25         1.45 o
  -2 -14   1          2.80          3.49         0.82 o
  -1 -14   1         98.70        106.89         6.26 o
   0 -14   1          0.07         -0.77         0.77 o
   1 -14   1          0.27         -0.49         0.49 o
 -12 -13   1          2.13          7.56         1.20 o
 -11 -13   1          0.69          0.64         0.56 o
 -10 -13   1         68.10         80.23         5.98 o
  -9 -13   1          5.85         10.89         2.40 o
  -8 -13   1          0.11         -0.75         0.75 o
  -7 -13   1         15.92         19.99         2.44 o
  -6 -13   1         20.28         18.00         2.30 o
  -5 -13   1        113.65        107.37         5.62 o
  -4 -13   1         14.42         12.45         2.71 o
  -3 -13   1          9.81          8.71         2.23 o
  -2 -13   1        121.54        119.59         8.14 o
  -1 -13   1          1.49          2.47         0.92 o
   0 -13   1          5.65          7.76         1.96 o
   1 -13   1         25.99         18.66         2.67 o
   2 -13   1         18.35         15.92         2.08 o
 -12 -12   1        200.27        191.18         7.16 o
 -11 -12   1         38.49         33.09         4.11 o
 -10 -12   1        167.63        174.93        10.12 o
  -9 -12   1          0.57          2.46         1.25 o
  -8 -12   1         34.46         39.45         3.60 o
  -7 -12   1         29.67         30.39         3.21 o
  -6 -12   1         28.05         32.91         3.26 o
  -5 -12   1        106.26        102.90         5.78 o
  -4 -12   1        138.72        129.24         9.25 o
  -3 -12   1         58.17         44.48         5.43 o
  -2 -12   1         18.88         20.95         2.28 o
  -1 -12   1         30.53         26.05         2.51 o
   0 -12   1        182.44        186.90         6.52 o
   1 -12   1         63.76         62.25         3.48 o
   2 -12   1          5.07          5.14         1.43 o
   3 -12   1          0.04         -0.01         0.43 o
   4 -12   1         25.14         22.01         1.98 o
 -12 -11   1         68.02         66.26         3.66 o
 -11 -11   1        144.52        175.45         6.32 o
 -10 -11   1         58.71         60.18         3.80 o
  -9 -11   1        203.05        219.52        10.21 o
  -8 -11   1         41.09         32.91         2.43 o
  -7 -11   1        492.30        421.79        12.35 o
  -6 -11   1         24.43         16.74         2.45 o
  -5 -11   1         34.68         29.89         4.71 o
  -4 -11   1         78.93         78.21         7.29 o
  -3 -11   1        673.10        695.32        13.72 o
  -2 -11   1         54.26         49.32         3.58 o
  -1 -11   1       1131.40       1074.84        28.76 o
   0 -11   1          5.09          7.54         1.39 o
   1 -11   1        120.38        109.99         5.17 o
   2 -11   1        158.91        167.46         6.07 o
   3 -11   1          8.81          9.87         1.40 o
   4 -11   1         28.81         37.72         2.30 o
   5 -11   1          0.04         -0.40         0.40 o
 -13 -10   1          1.14          0.94         0.43 o
 -12 -10   1         44.42         48.86         4.09 o
 -11 -10   1        111.15        111.49         5.35 o
 -10 -10   1          1.33          2.62         0.74 o
  -9 -10   1       1155.97       1134.82        17.92 o
  -8 -10   1         91.60         87.95         4.16 o
  -7 -10   1        160.54        175.53         5.76 o
  -6 -10   1        662.44        627.79        13.56 o
  -5 -10   1        390.64        354.05        13.52 o
  -4 -10   1       1244.82       1152.51        23.68 o
  -3 -10   1        118.25        110.73         5.02 o
  -2 -10   1        124.56        126.07         5.27 o
  -1 -10   1        219.96        192.66         6.52 o
   0 -10   1        120.99        115.12         5.36 o
   1 -10   1        109.79        110.19         5.36 o
   2 -10   1          4.94          5.25         1.14 o
   3 -10   1        121.03        129.04         5.45 o
   4 -10   1          4.19          4.40         1.08 o
   5 -10   1          2.19          1.75         0.55 o
   6 -10   1          0.06          0.66         0.31 o
 -13  -9   1         12.36         17.07         2.33 o
 -12  -9   1          5.18          6.48         1.23 o
 -11  -9   1         11.70         17.80         2.29 o
 -10  -9   1        113.60        127.67         6.14 o
  -9  -9   1          3.38         16.72         2.16 o
  -8  -9   1        360.11        351.18         8.32 o
  -7  -9   1         18.84         17.32         1.65 o
  -6  -9   1        110.20        110.29         5.50 o
  -5  -9   1        592.00        600.18        35.18 o
  -4  -9   1         29.14         33.99         7.82 o
  -3  -9   1       1691.22       1674.76        54.36 o
  -2  -9   1        252.13        226.80        20.16 o
  -1  -9   1        224.03        205.12        19.32 o
   0  -9   1        547.01        547.78        10.63 o
   1  -9   1         70.33         66.81         3.79 o
   2  -9   1        127.99        139.33         5.96 o
   3  -9   1         58.18         68.04         4.23 o
   4  -9   1         47.05         52.97         3.61 o
   5  -9   1         94.15        117.65         5.03 o
   6  -9   1        102.93        110.56         4.29 o
   7  -9   1          5.07          0.61         0.32 o
 -14  -8   1          0.05          1.01         0.54 o
 -13  -8   1         10.12          6.67         1.48 o
 -12  -8   1         69.54         83.95         6.23 o
 -11  -8   1         44.79         37.46         4.30 o
 -10  -8   1        347.78        328.20        10.08 o
  -9  -8   1          5.14          7.54         1.55 o
  -8  -8   1          3.56          5.46         1.03 o
  -7  -8   1        691.78        644.37        12.90 o
  -6  -8   1        424.99        387.17        26.76 o
  -5  -8   1       2514.38       2616.95       204.47 o
  -4  -8   1        479.73        494.40        19.72 o
  -3  -8   1       1956.31       2017.07       113.37 o
  -2  -8   1         57.25         79.87         7.59 o
  -1  -8   1         34.76         26.20         4.57 o
   0  -8   1        207.43        203.59        13.02 o
   1  -8   1         88.13         87.05         9.38 o
   2  -8   1          1.30          2.28         0.84 o
   3  -8   1          9.39          9.60         1.50 o
   4  -8   1          7.44          8.64         1.41 o
   5  -8   1         69.51         70.36         4.17 o
   6  -8   1         30.99         27.88         2.58 o
   7  -8   1          5.69          5.97         0.96 o
   8  -8   1         56.28         74.69         4.16 o
 -14  -7   1          6.14          7.52         1.57 o
 -13  -7   1          6.56          3.68         1.21 o
 -12  -7   1         22.85         23.63         2.38 o
 -11  -7   1          3.01          5.89         1.28 o
 -10  -7   1         86.02         79.40         3.85 o
  -9  -7   1        105.55        111.66         5.22 o
  -8  -7   1       1337.03       1186.67        13.73 o
  -7  -7   1        108.38         99.01        13.34 o
  -6  -7   1        359.21        384.14        25.18 o
  -5  -7   1        839.88        782.45        34.92 o
  -4  -7   1         38.45         48.44         8.67 o
  -3  -7   1        101.08         97.96         7.98 o
  -2  -7   1        512.11        576.83        19.09 o
  -1  -7   1       1621.42       1539.91        31.75 o
   0  -7   1          0.23          1.11         1.06 o
   1  -7   1        201.15        170.06        11.85 o
   2  -7   1         63.83         71.90         8.21 o
   3  -7   1         43.47         47.04         3.13 o
   4  -7   1        227.30        248.63         9.89 o
   5  -7   1        211.19        210.80         7.31 o
   6  -7   1          0.57          1.76         0.67 o
   7  -7   1         14.80         10.14         1.54 o
   8  -7   1        131.16        150.99         4.95 o
   9  -7   1         15.86         28.64         2.61 o
 -14  -6   1         70.93         72.78         4.78 o
 -13  -6   1         29.58         41.34         4.17 o
 -12  -6   1         59.84         57.15         3.73 o
 -11  -6   1         15.70         17.57         2.14 o
 -10  -6   1         89.16         79.05         4.91 o
  -9  -6   1         28.83         16.13         1.64 o
  -8  -6   1         27.76         34.08         8.07 o
  -7  -6   1       1335.46       1319.55        47.00 o
  -6  -6   1         19.48         22.73         5.94 o
  -5  -6   1        584.97        530.15        26.79 o
  -4  -6   1        266.60        315.01        19.88 o
  -3  -6   1        240.33        320.28        13.40 o
  -2  -6   1         27.73         33.46         5.95 o
  -1  -6   1          2.70          7.15         1.92 o
   0  -6   1        245.61        275.89        12.90 o
   1  -6   1        474.68        474.72        18.18 o
   2  -6   1         89.52        101.18         9.12 o
   3  -6   1        505.19        495.25        21.59 o
   4  -6   1        401.94        397.46        29.94 o
   5  -6   1        239.64        241.97         7.45 o
   6  -6   1        152.65        160.01         6.47 o
   7  -6   1         21.33         21.42         2.53 o
   8  -6   1         18.12         11.09         1.45 o
   9  -6   1          0.69          1.34         0.91 o
  10  -6   1          2.45          4.43         1.02 o
 -14  -5   1         23.75         20.40         2.61 o
 -13  -5   1         14.02         13.64         2.38 o
 -12  -5   1          0.69          1.50         0.72 o
 -11  -5   1        315.33        282.83         9.55 o
 -10  -5   1        165.62        151.79         6.20 o
  -9  -5   1        373.69        331.63         7.07 o
  -8  -5   1         12.23         10.28         4.12 o
  -7  -5   1        258.29        266.29        20.65 o
  -6  -5   1        154.61        170.94        15.30 o
  -5  -5   1       1601.87       1622.04        44.31 o
  -4  -5   1       2888.77       2936.64        56.28 o
  -3  -5   1          3.32          6.55         2.54 o
  -2  -5   1        138.34        109.74         7.10 o
  -1  -5   1        101.34        102.89         7.63 o
   0  -5   1        108.72        114.80         7.51 o
   1  -5   1        455.33        464.15        16.32 o
   2  -5   1          0.16          5.65         1.61 o
   3  -5   1        215.93        222.87        13.39 o
   4  -5   1        458.22        459.89        20.82 o
   5  -5   1        500.43        482.56        33.98 o
   6  -5   1        214.22        210.40         9.82 o
   7  -5   1         20.44         18.43         3.21 o
   8  -5   1          4.52          5.55         1.19 o
   9  -5   1         24.76         25.50         3.42 o
  10  -5   1         45.69         52.85         2.95 o
 -14  -4   1         37.88         39.02         3.49 o
 -13  -4   1         51.10         58.36         4.86 o
 -12  -4   1         54.99         45.90         4.68 o
 -11  -4   1        242.01        215.57         7.51 o
 -10  -4   1        494.28        465.39        21.50 o
  -9  -4   1         18.70         15.90         1.89 o
  -8  -4   1          2.07          3.16         2.51 o
  -7  -4   1         63.85         52.85         8.79 o
  -6  -4   1        255.76        277.83        18.84 o
  -5  -4   1       1744.26       1802.98        44.22 o
  -4  -4   1        142.12        172.08        12.71 o
  -3  -4   1       1103.52       1065.48        29.64 o
  -2  -4   1         76.15         77.56         7.81 o
  -1  -4   1        698.00        621.78        10.29 o
   0  -4   1          1.39         10.19         1.97 o
   1  -4   1        762.62        727.91        18.05 o
   2  -4   1        939.33        943.42        22.87 o
   3  -4   1        780.41        752.47        22.77 o
   4  -4   1        293.43        335.10        16.38 o
   5  -4   1        120.00        109.68        15.28 o
   6  -4   1          0.05          6.42         2.13 o
   7  -4   1          0.30          4.13         1.30 o
   8  -4   1          5.27          8.38         1.50 o
   9  -4   1         22.59         24.24         2.44 o
  10  -4   1          4.36          2.81         1.44 o
  11  -4   1          2.11          1.83         0.63 o
 -14  -3   1          2.79          2.30         0.58 o
 -13  -3   1        107.06        111.38         6.53 o
 -12  -3   1        253.76        262.79        10.91 o
 -11  -3   1        389.61        378.65        13.66 o
 -10  -3   1         20.43         23.29         2.48 o
  -9  -3   1         79.37         79.00         3.87 o
  -8  -3   1        116.39        122.94        10.16 o
  -7  -3   1         15.35          6.56         1.83 o
  -6  -3   1        540.54        581.58        18.76 o
  -5  -3   1        133.43        127.97         8.34 o
  -4  -3   1          9.97         14.73         2.46 o
  -3  -3   1        686.44        695.60        21.82 o
  -2  -3   1       1499.09       1428.78        29.19 o
  -1  -3   1        268.84        296.07         9.00 o
   0  -3   1       2186.59       2286.38        25.11 o
   1  -3   1        791.20        856.13        16.91 o
   2  -3   1         92.13        121.47         7.18 o
   3  -3   1        302.03        290.63        12.44 o
   4  -3   1       1119.03       1187.55        28.24 o
   5  -3   1         14.63         15.33         3.57 o
   6  -3   1          8.95          4.70         2.75 o
   7  -3   1        914.14        956.12        16.03 o
   8  -3   1        297.90        332.35         9.06 o
   9  -3   1        332.77        358.92        20.82 o
  10  -3   1         22.64         30.38         4.01 o
  11  -3   1          1.76          1.54         0.75 o
  12  -3   1         31.52         33.98         2.77 o
 -13  -2   1         88.73        106.76         4.36 o
 -12  -2   1         13.18         16.33         2.73 o
 -11  -2   1         53.58         51.90         5.04 o
 -10  -2   1         35.51         34.26         4.12 o
  -9  -2   1        247.98        234.47         8.45 o
  -8  -2   1         45.44         40.83         5.94 o
  -7  -2   1         49.56         69.23         7.15 o
  -6  -2   1         79.53         57.85         5.98 o
  -5  -2   1        475.96        487.97        15.39 o
  -4  -2   1        357.24        301.63        10.67 o
  -3  -2   1        418.47        388.06        10.44 o
  -2  -2   1         70.51         77.32         5.95 o
  -1  -2   1        314.37        301.16        11.29 o
   0  -2   1       2093.42       2128.65        19.46 o
   1  -2   1      16542.11      16132.04       195.53 o
   2  -2   1      16858.69      17240.88       335.86 o
   3  -2   1        362.59        381.78        12.76 o
   4  -2   1        339.26        428.40        17.06 o
   5  -2   1        949.43        887.09        25.07 o
   6  -2   1        134.03        153.60        16.15 o
   7  -2   1         76.17         73.07         8.63 o
   8  -2   1          0.38          1.29         3.27 o
   9  -2   1         10.26         13.08         1.53 o
  10  -2   1          5.79          5.07         2.11 o
  11  -2   1          5.71          7.12         1.93 o
  12  -2   1          4.86          9.05         1.71 o
 -13  -1   1          3.98          4.51         0.85 o
 -12  -1   1         82.70         84.23         5.89 o
 -11  -1   1        106.18         97.94         6.73 o
 -10  -1   1         41.85         34.94         4.09 o
  -9  -1   1         70.14         54.16         3.49 o
  -8  -1   1        180.56        197.71        21.60 o
  -7  -1   1         12.61         11.06         2.90 o
  -6  -1   1        275.68        203.88        11.23 o
  -5  -1   1        151.45        192.47         9.65 o
  -4  -1   1         65.83         89.79         5.79 o
  -3  -1   1       1519.58       1294.60        18.63 o
  -2  -1   1       3575.00       3617.26        32.46 o
  -1  -1   1        495.46        494.19        11.39 o
   0  -1   1        854.32        913.86         9.85 o
   1  -1   1       1871.75       1857.31        17.21 o
   2  -1   1      19812.86      19545.25        69.36 o
   3  -1   1       4904.18       4727.92        54.96 o
   4  -1   1       1429.49       1347.37        25.68 o
   5  -1   1         32.96         26.33         4.01 o
   6  -1   1       1185.35       1161.91        30.23 o
   7  -1   1          5.89          2.43         1.97 o
   8  -1   1          0.04          2.43         1.11 o
   9  -1   1        530.53        481.33        15.49 o
  10  -1   1         21.16         25.44         2.59 o
  11  -1   1          0.89          2.00         1.16 o
  12  -1   1         40.97         54.85         4.50 o
 -13   0   1         22.76         19.04         2.16 o
 -12   0   1         84.86        100.97         4.44 o
 -11   0   1         16.02         18.25         2.85 o
 -10   0   1        172.94        182.46         9.31 o
  -9   0   1         74.49         83.46         5.58 o
  -8   0   1        293.11        263.84        23.27 o
  -7   0   1         58.12         91.14         8.44 o
  -6   0   1        858.34        803.05        30.17 o
  -5   0   1       1898.78       2119.52        32.66 o
  -4   0   1        836.88        954.87        19.38 o
  -3   0   1       7431.91       6902.49        44.18 o
  -2   0   1       1110.77       1067.52        13.51 o
  -1   0   1        744.95        739.24         6.34 o
   0   0   1         81.13         90.00         2.58 o
   1   0   1       1313.41       1247.83        17.34 o
   2   0   1      10639.24      10458.45        47.45 o
   3   0   1       3240.43       3331.05        44.15 o
   4   0   1        439.61        415.50        25.42 o
   5   0   1       1274.87       1387.10        42.23 o
   6   0   1       1074.61       1098.30        28.05 o
   7   0   1         37.54         38.77         5.86 o
   8   0   1         41.62         34.84         2.56 o
   9   0   1         51.30         48.10         8.59 o
  10   0   1        207.21        189.70         9.94 o
  11   0   1         40.31         47.78         3.50 o
  12   0   1        119.13        119.27         7.13 o
  13   0   1          0.05         -0.37         0.61 o
 -12   1   1         33.63         37.81         4.37 o
 -11   1   1         35.07         42.30         3.12 o
 -10   1   1          2.69          3.47         1.42 o
  -9   1   1        327.59        334.18        12.46 o
  -8   1   1         32.80         28.50         3.04 o
  -7   1   1         50.15         54.15         6.62 o
  -6   1   1        374.89        375.49        16.09 o
  -5   1   1        132.44        134.49         8.69 o
  -4   1   1         50.87         61.91         7.24 o
  -3   1   1        763.12        662.20        14.37 o
  -2   1   1      22575.39      21953.52       296.53 o
  -1   1   1        348.17        319.25         7.04 o
   0   1   1        604.89        600.56        15.58 o
   1   1   1        649.50        699.59         7.95 o
   2   1   1       3756.56       3558.03        30.89 o
   3   1   1       1394.78       1439.81        20.81 o
   4   1   1       2197.87       2436.08        44.86 o
   5   1   1        795.38        832.52        21.14 o
   6   1   1         54.02         73.75         7.16 o
   7   1   1        260.08        282.77        15.40 o
   8   1   1        808.33        732.93        26.46 o
   9   1   1          2.94          2.63         0.54 o
  10   1   1         99.84         93.90         6.86 o
  11   1   1          1.17          1.15         0.87 o
  12   1   1          2.81          2.04         1.22 o
  13   1   1          0.22         -0.42         0.53 o
 -12   2   1         15.26         15.34         2.44 o
 -11   2   1          5.56          4.00         0.94 o
 -10   2   1         92.40        105.41         5.04 o
  -9   2   1          0.45          7.63         2.01 o
  -8   2   1        222.28        233.60        16.60 o
  -7   2   1        337.04        308.15        26.31 o
  -6   2   1         72.19         80.72         7.83 o
  -5   2   1       2885.43       2812.18        53.75 o
  -4   2   1         28.04         60.69         6.20 o
  -3   2   1        696.49        623.08        13.82 o
  -2   2   1      53487.02      49576.09       459.70 o
  -1   2   1       8461.89       9106.85       171.82 o
   0   2   1        203.41        211.88         5.13 o
   1   2   1       1505.05       1552.71        20.25 o
   2   2   1       1810.97       1866.44        18.15 o
   3   2   1       2269.47       2094.09        26.74 o
   4   2   1        298.73        285.10        10.67 o
   5   2   1       4151.08       4131.34        81.38 o
   6   2   1        119.18        122.44         8.88 o
   7   2   1        758.88        788.04        24.92 o
   8   2   1         17.33         21.71         4.35 o
   9   2   1         19.78         18.26         1.98 o
  10   2   1          6.25          6.93         1.51 o
  11   2   1         35.51         37.40         4.51 o
  12   2   1          0.40          3.03         1.65 o
  13   2   1         63.67         83.06         4.02 o
  14   2   1          0.51          0.09         0.44 o
 -11   3   1         12.44         26.45         2.06 o
 -10   3   1          8.19          7.85         1.39 o
  -9   3   1        260.82        230.78         8.95 o
  -8   3   1          1.58         18.41         1.68 o
  -7   3   1       1068.35       1151.02        14.83 o
  -6   3   1        402.98        428.59        31.89 o
  -5   3   1        249.37        287.60        14.21 o
  -4   3   1        920.59       1016.26        21.77 o
  -3   3   1        831.54        924.83        15.37 o
  -2   3   1       2362.79       2525.59        20.94 o
  -1   3   1         38.36         34.31         3.08 o
   0   3   1       2009.22       2169.07        38.78 o
   1   3   1          6.28          6.46         1.52 o
   2   3   1       5453.35       5282.31        50.93 o
   3   3   1       2276.05       2197.50        23.04 o
   4   3   1        843.16        747.61        14.36 o
   5   3   1       1044.54       1074.05        23.48 o
   6   3   1       1585.08       1652.07        32.43 o
   7   3   1        235.61        281.20        14.72 o
   8   3   1        114.67        109.36        10.04 o
   9   3   1         25.04         23.90         2.12 o
  10   3   1         91.29         89.27         4.85 o
  11   3   1          5.71         11.48         1.91 o
  12   3   1          0.53          1.45         1.03 o
  13   3   1         70.63         76.54         5.50 o
  14   3   1          0.29          2.38         0.98 o
 -11   4   1         14.82         17.74         1.53 o
 -10   4   1          5.03         11.69         1.52 o
  -9   4   1          4.93          4.60         1.00 o
  -8   4   1         80.38         81.73         3.64 o
  -7   4   1         29.87         32.69         2.16 o
  -6   4   1         28.46         36.75        10.32 o
  -5   4   1        692.24        647.56        38.35 o
  -4   4   1        475.94        381.73        26.59 o
  -3   4   1       1336.50       1247.50        36.15 o
  -2   4   1         25.60         12.68         2.73 o
  -1   4   1       1514.36       1558.69        56.91 o
   0   4   1       2664.38       2727.59        49.35 o
   1   4   1       1135.64       1107.62        18.99 o
   2   4   1       1557.16       1542.15        30.40 o
   3   4   1       8406.38       8082.64        77.17 o
   4   4   1        159.10        166.44         7.07 o
   5   4   1       4323.27       4454.64        70.45 o
   6   4   1        168.33        229.89        17.63 o
   7   4   1         35.89         38.97         8.03 o
   8   4   1         64.28         51.15         9.68 o
   9   4   1          0.63          8.64         1.61 o
  10   4   1        196.51        237.22         8.12 o
  11   4   1          3.31         23.65         4.50 o
  12   4   1         68.55         56.48         5.20 o
  13   4   1         33.74         45.53         4.30 o
  14   4   1          2.02          0.92         0.43 o
 -10   5   1         19.30         21.48         1.73 o
  -9   5   1         31.57         52.14         3.35 o
  -8   5   1         15.90         13.99         1.89 o
  -7   5   1        761.95        854.12        11.82 o
  -6   5   1        446.71        474.71         8.53 o
  -5   5   1          2.67         10.34         5.38 o
  -4   5   1        241.04        258.33        23.69 o
  -3   5   1        161.88        162.56        17.30 o
  -2   5   1        525.47        462.25        16.82 o
  -1   5   1          2.60         17.65         2.97 o
   0   5   1        110.94        114.45         7.34 o
   1   5   1          2.70         11.50         2.30 o
   2   5   1         48.62         49.34         5.96 o
   3   5   1        467.43        452.14        19.60 o
   4   5   1        532.25        658.53        46.35 o
   5   5   1        314.46        376.50        21.02 o
   6   5   1        196.09        197.71        16.50 o
   7   5   1         13.56         12.36         5.05 o
   8   5   1          9.71          8.08         3.83 o
   9   5   1         22.75         68.96         5.69 o
  10   5   1         59.71         74.36         4.49 o
  11   5   1        150.13        148.30         6.41 o
  12   5   1        139.10        139.93         5.96 o
  13   5   1         23.72         29.10         3.54 o
  14   5   1          9.34         13.02         2.00 o
 -10   6   1          1.17          0.77         0.33 o
  -9   6   1         38.18         51.75         4.19 o
  -8   6   1        197.11        241.63        14.06 o
  -7   6   1         33.69         48.35         3.54 o
  -6   6   1        524.63        530.49        11.35 o
  -5   6   1          5.57          5.14         0.71 o
  -4   6   1        226.82        225.01        23.72 o
  -3   6   1          9.32          8.30         3.84 o
  -2   6   1       1159.11       1153.54        29.23 o
  -1   6   1         12.90         22.05         4.01 o
   0   6   1       1155.15       1190.60        28.21 o
   1   6   1         79.03         86.56        10.10 o
   2   6   1         39.51         37.62         4.39 o
   3   6   1        733.73        673.78        25.92 o
   4   6   1          3.16         21.57         4.84 o
   5   6   1       1001.46       1006.19        35.70 o
   6   6   1        581.28        565.16        28.84 o
   7   6   1       2240.11       2096.50        59.42 o
   8   6   1        292.85        322.94        25.43 o
   9   6   1       1587.43       1502.71        20.47 o
  10   6   1        156.09        146.89         6.19 o
  11   6   1         42.94         44.23         3.44 o
  12   6   1         59.54         69.38         4.20 o
  13   6   1        162.46        162.19         8.07 o
  14   6   1        240.75        246.28         8.59 o
  -9   7   1          2.04          2.20         0.51 o
  -8   7   1         10.00          4.92         1.39 o
  -7   7   1         58.98         61.58         3.71 o
  -6   7   1        360.23        390.21        10.81 o
  -5   7   1         19.63         24.58         2.50 o
  -4   7   1        219.30        225.05         7.82 o
  -3   7   1        283.44        276.19        25.64 o
  -2   7   1        114.44        109.16        15.09 o
  -1   7   1          3.33          6.35         2.32 o
   0   7   1         59.02         49.14         5.70 o
   1   7   1       1451.30       1511.35        44.53 o
   2   7   1       1112.31       1210.64        43.37 o
   3   7   1        914.38        911.59        39.87 o
   4   7   1        243.77        267.24        18.44 o
   5   7   1        791.53        841.08        34.49 o
   6   7   1         20.93         32.44         7.16 o
   7   7   1        190.11        162.72        16.93 o
   8   7   1          0.15          5.22         3.09 o
   9   7   1         34.55         36.34         2.52 o
  10   7   1          1.75          6.71         1.95 o
  11   7   1        246.50        237.22         6.41 o
  12   7   1         19.95         15.78         2.06 o
  13   7   1         96.19        101.03         4.63 o
  14   7   1         43.76         37.37         3.19 o
  -8   8   1          3.17          2.11         0.50 o
  -7   8   1          9.90         10.83         1.49 o
  -6   8   1          5.52          4.28         1.07 o
  -5   8   1         44.96         53.68         4.23 o
  -4   8   1         51.39         55.24         3.75 o
  -3   8   1         23.45         22.79         2.19 o
  -2   8   1        349.53        369.17        28.87 o
  -1   8   1          0.13          0.79         1.42 o
   0   8   1          1.53          2.49         1.30 o
   1   8   1         36.88         47.59         5.96 o
   2   8   1        239.62        259.42        19.82 o
   3   8   1       1139.71       1239.95        41.91 o
   4   8   1       1253.60       1250.11        30.83 o
   5   8   1       1336.62       1314.52        45.51 o
   6   8   1          0.72          7.34         3.56 o
   7   8   1       1225.43       1100.12        45.52 o
   8   8   1        609.18        632.01        10.58 o
   9   8   1          7.85         20.18         2.02 o
  10   8   1        170.44        185.63         8.35 o
  11   8   1        332.91        338.99         9.21 o
  12   8   1          1.73          6.01         1.15 o
  13   8   1          0.28          2.79         0.75 o
  14   8   1          0.28          1.79         0.63 o
  -7   9   1          0.51          0.88         0.55 o
  -6   9   1         13.95         22.57         2.00 o
  -5   9   1          7.27          6.92         1.27 o
  -4   9   1         84.55         95.35         5.31 o
  -3   9   1         14.68         12.36         2.60 o
  -2   9   1         59.94         48.48         4.51 o
  -1   9   1         10.48          9.00         2.68 o
   0   9   1         64.20         57.19         6.97 o
   1   9   1         27.56         22.63         4.31 o
   2   9   1        670.20        752.42        24.90 o
   3   9   1        104.96        113.54        13.81 o
   4   9   1        227.18        258.42        14.91 o
   5   9   1        397.81        385.90        18.65 o
   6   9   1        710.61        675.78        35.32 o
   7   9   1          6.67          7.90         1.20 o
   8   9   1         41.77         51.43         3.15 o
   9   9   1        608.71        601.28        18.22 o
  10   9   1        403.64        395.54         8.49 o
  11   9   1         81.19         79.95         4.31 o
  12   9   1        128.76        126.92         4.21 o
  13   9   1          9.67          8.37         1.15 o
  -6  10   1          8.12          7.08         1.41 o
  -5  10   1          0.05         -0.68         0.71 o
  -4  10   1          0.03          0.31         0.61 o
  -3  10   1         17.96         21.09         3.30 o
  -2  10   1        123.43        120.54         8.09 o
  -1  10   1        105.30        102.55         7.33 o
   0  10   1          0.46          1.81         3.28 o
   1  10   1         40.65         38.23         3.55 o
   2  10   1         84.31         76.37         5.02 o
   3  10   1        143.72        136.13         6.90 o
   4  10   1          5.61          9.34         2.04 o
   5  10   1        311.19        321.32        13.92 o
   6  10   1        253.68        251.55         7.74 o
   7  10   1         62.00         72.16         3.64 o
   8  10   1         93.14         98.54         4.71 o
   9  10   1        857.92        828.92        22.13 o
  10  10   1          2.88         18.18         5.96 o
  11  10   1         92.90         96.40         3.85 o
  12  10   1          7.20          7.40         0.95 o
  13  10   1         36.06         35.72         3.00 o
  -5  11   1          0.15          1.61         0.82 o
  -4  11   1          3.69          4.15         1.35 o
  -3  11   1          2.35          3.33         1.29 o
  -2  11   1         16.03         15.16         2.86 o
  -1  11   1        161.86        156.14         9.25 o
   0  11   1        380.75        344.45        13.88 o
   1  11   1         18.82         13.60         2.79 o
   2  11   1         15.09         11.65         2.54 o
   3  11   1        181.72        194.12         7.85 o
   4  11   1         26.22         24.79         3.17 o
   5  11   1        107.42        101.18         8.43 o
   6  11   1          4.62         13.86         3.16 o
   7  11   1          3.75          8.76         1.39 o
   8  11   1         82.93         88.47         7.79 o
   9  11   1        103.52         99.20         5.42 o
  10  11   1        112.17        127.93         6.25 o
  11  11   1         37.74         36.30         4.55 o
  12  11   1         26.00         33.26         3.51 o
  13  11   1          6.87          5.03         1.04 o
  -4  12   1          1.38          3.88         1.15 o
  -3  12   1        116.10        107.84         6.41 o
  -2  12   1         26.25         18.55         2.92 o
  -1  12   1         59.94         60.20         5.62 o
   0  12   1       1021.75       1006.89        23.66 o
   1  12   1        117.33        128.77         8.66 o
   2  12   1       1038.96        930.80        23.69 o
   3  12   1         19.69         15.88         3.08 o
   4  12   1         40.87         39.53         5.07 o
   5  12   1        130.91        108.50         8.69 o
   6  12   1          1.74          5.24         1.40 o
   7  12   1         72.89         60.77         4.69 o
   8  12   1        141.24        128.64         6.85 o
   9  12   1        175.19        184.66        13.10 o
  10  12   1         33.43         33.77         4.47 o
  11  12   1         81.59         88.63         4.33 o
  12  12   1          0.00         -0.55         0.55 o
  13  12   1          0.34          0.95         0.43 o
  -3  13   1          8.91          9.37         1.48 o
  -2  13   1        152.90        161.72         7.54 o
  -1  13   1         23.38         18.96         2.99 o
   0  13   1         18.12         15.27         2.77 o
   1  13   1        334.99        340.58        13.54 o
   2  13   1         88.76         87.18         7.06 o
   3  13   1        727.70        722.27        20.92 o
   4  13   1        117.92        108.36         8.21 o
   5  13   1         95.21         97.88         7.98 o
   6  13   1          0.14          0.05         0.77 o
   7  13   1          1.04          1.15         1.05 o
   8  13   1         23.80         23.08         2.66 o
   9  13   1          2.30          7.91         1.68 o
  10  13   1          5.21          7.92         1.90 o
  11  13   1          1.22          0.27         0.40 o
  12  13   1         32.73         41.24         3.02 o
  -2  14   1          3.50          1.88         0.48 o
  -1  14   1          0.03         -0.25         0.51 o
   0  14   1          0.18         -0.30         0.70 o
   1  14   1         69.75         71.48         5.64 o
   2  14   1         78.72         92.72         6.69 o
   3  14   1        151.23        169.47         9.35 o
   4  14   1          2.08          4.15         1.54 o
   5  14   1         80.19         85.42         4.78 o
   6  14   1        176.30        175.29         6.85 o
   7  14   1          7.39          6.44         1.31 o
   8  14   1         12.48         12.00         2.72 o
   9  14   1          2.26          0.82         0.75 o
  10  14   1        103.81        135.20        10.06 o
  11  14   1          2.60          1.57         0.55 o
   0  15   1         21.73         18.43         1.93 o
   1  15   1          7.12          9.23         1.63 o
   2  15   1          1.96          3.98         1.26 o
   3  15   1         39.57         35.99         2.52 o
   4  15   1        166.46        160.19         5.52 o
   5  15   1         41.78         41.48         2.83 o
   6  15   1         23.16         21.82         2.04 o
   7  15   1         87.40         94.90         4.18 o
   8  15   1          6.69         13.20         1.08 o
   9  15   1        172.52        203.95        12.67 o
  10  15   1        207.69        250.86         6.17 o
   3  16   1        112.80         93.42         4.21 o
   4  16   1          0.80          0.79         0.42 o
   5  16   1         14.68         17.87         1.38 o
   6  16   1          3.84          3.95         1.01 o
   7  16   1        110.11        120.09         3.41 o
  -8 -15   2          0.38         10.04         1.62 o
  -7 -15   2          1.22          4.33         1.33 o
  -6 -15   2          1.16          2.08         0.78 o
  -5 -15   2          7.73          8.29         1.52 o
  -4 -15   2         22.07         20.40         2.41 o
  -3 -15   2         60.53         53.66         3.58 o
 -10 -14   2          0.34          2.14         1.00 o
  -9 -14   2          4.37          3.53         1.15 o
  -8 -14   2         56.70         82.33         5.76 o
  -7 -14   2          3.56          4.74         1.55 o
  -6 -14   2         52.22         60.12         3.42 o
  -5 -14   2         52.13         58.93         3.37 o
  -4 -14   2         96.32         99.80         4.26 o
  -3 -14   2         55.30         60.92         5.13 o
  -2 -14   2         26.78         26.61         3.08 o
  -1 -14   2          0.04          0.30         0.56 o
   0 -14   2          8.20          8.35         1.32 o
 -10 -13   2         20.54         28.10         3.54 o
  -9 -13   2         12.27         28.03         3.83 o
  -8 -13   2          2.96         15.82         3.03 o
  -7 -13   2         37.19         57.11         3.89 o
  -6 -13   2          4.40          5.37         1.20 o
  -5 -13   2         33.45         41.27         3.32 o
  -4 -13   2          7.40         17.07         2.07 o
  -3 -13   2        479.01        503.62        11.07 o
  -2 -13   2         41.85         46.49         4.88 o
  -1 -13   2         31.94         33.74         3.92 o
   0 -13   2         31.28         33.58         3.68 o
   1 -13   2         50.76         38.30         3.40 o
 -12 -12   2          0.79          2.96         1.04 o
 -11 -12   2         50.49         63.79         3.23 o
 -10 -12   2          0.50         13.25         1.92 o
  -9 -12   2         26.42         27.79         2.45 o
  -8 -12   2         10.79         11.70         1.37 o
  -7 -12   2        273.83        282.46         9.34 o
  -6 -12   2         13.81         26.47         2.84 o
  -5 -12   2        106.58        103.66         8.23 o
  -4 -12   2          8.94         12.98         2.02 o
  -3 -12   2         92.09         85.48         7.43 o
  -2 -12   2          1.83          2.66         0.65 o
  -1 -12   2         37.50         41.20         3.14 o
   0 -12   2         16.36         23.71         2.46 o
   1 -12   2          0.15          1.51         0.54 o
   2 -12   2          6.51          5.73         0.97 o
   3 -12   2         12.67         11.47         1.08 o
 -12 -11   2         23.64         20.96         2.22 o
 -11 -11   2        106.08        100.96         4.57 o
 -10 -11   2          1.79          2.57         0.96 o
  -9 -11   2         30.41         22.34         2.45 o
  -8 -11   2         62.60        115.07         4.82 o
  -7 -11   2        509.52        490.34         9.52 o
  -6 -11   2        206.99        181.92         7.70 o
  -5 -11   2        178.85        201.29        11.39 o
  -4 -11   2        101.02         91.98         7.86 o
  -3 -11   2        140.94        125.47         6.00 o
  -2 -11   2         37.49         37.57         3.25 o
  -1 -11   2        427.46        453.13        11.05 o
   0 -11   2         40.25         40.51         3.28 o
   1 -11   2         11.36         15.57         1.92 o
   2 -11   2         35.76         36.89         2.82 o
   3 -11   2        126.04        136.45         4.91 o
   4 -11   2         19.54         18.98         1.54 o
 -13 -10   2          1.82          6.20         1.22 o
 -12 -10   2          0.10          1.17         0.87 o
 -11 -10   2         42.50         35.81         3.09 o
 -10 -10   2          3.22          7.46         1.47 o
  -9 -10   2         14.32         63.59         9.31 o
  -8 -10   2        151.92        201.89         6.52 o
  -7 -10   2        607.75        584.57        10.65 o
  -6 -10   2        574.64        554.13        15.85 o
  -5 -10   2        161.31        154.35         6.43 o
  -4 -10   2         50.24         49.28         3.47 o
  -3 -10   2        524.92        467.24        14.52 o
  -2 -10   2        469.01        432.68        10.14 o
  -1 -10   2        121.94        101.21         5.22 o
   0 -10   2         16.68         26.96         2.67 o
   1 -10   2         66.84         59.40         3.95 o
   2 -10   2         70.69         76.96         4.38 o
   3 -10   2         93.33         96.75         4.70 o
   4 -10   2         41.78         57.46         3.31 o
   5 -10   2         79.95         83.90         3.43 o
   6 -10   2          0.05          1.47         0.69 o
 -13  -9   2         87.62         91.47         5.29 o
 -12  -9   2         10.76         12.83         2.34 o
 -11  -9   2          3.07          5.42         1.23 o
 -10  -9   2          4.89          7.26         1.68 o
  -9  -9   2        186.47        418.53        33.75 o
  -8  -9   2         60.93         73.13         4.08 o
  -7  -9   2        367.10        376.17         7.88 o
  -6  -9   2       2175.98       2145.42        29.24 o
  -5  -9   2        371.56        373.89        14.22 o
  -4  -9   2        748.35        701.20        17.68 o
  -3  -9   2        101.64        114.11        14.56 o
  -2  -9   2        248.14        226.18         9.58 o
  -1  -9   2         81.33         86.60         4.30 o
   0  -9   2         10.11         12.90         1.72 o
   1  -9   2         27.89         28.58         2.74 o
   2  -9   2         49.21         50.25         3.65 o
   3  -9   2         25.50         22.47         2.42 o
   4  -9   2         59.13         62.02         3.87 o
   5  -9   2          0.89          1.49         0.53 o
   6  -9   2          0.02          0.56         0.55 o
   7  -9   2          0.52          2.03         0.76 o
 -14  -8   2         60.97         64.20         3.86 o
 -13  -8   2         94.79         90.52         5.81 o
 -12  -8   2         19.16         24.22         3.53 o
 -11  -8   2        721.69        715.92        19.71 o
 -10  -8   2        152.36        138.05         6.60 o
  -9  -8   2        577.41        771.98        21.33 o
  -8  -8   2       1513.70       1409.76        16.80 o
  -7  -8   2       1380.95       1303.94        24.27 o
  -6  -8   2         20.11         14.18         4.97 o
  -5  -8   2          1.55          1.30         1.73 o
  -4  -8   2         62.81         75.30        11.31 o
  -3  -8   2        126.59        122.11        14.34 o
  -2  -8   2        195.17        172.18        17.08 o
  -1  -8   2        200.69        180.88        17.72 o
   0  -8   2         33.74         29.80         7.26 o
   1  -8   2        159.71        176.57         6.04 o
   2  -8   2         37.06         40.13         3.00 o
   3  -8   2         14.29         17.59         2.17 o
   4  -8   2         46.32         35.08         3.01 o
   5  -8   2         89.37         92.99         4.71 o
   6  -8   2        264.93        228.32         6.79 o
   7  -8   2         14.58         13.74         2.21 o
   8  -8   2         28.24         27.28         2.44 o
 -14  -7   2          0.77          2.43         0.90 o
 -13  -7   2          2.79          2.34         1.18 o
 -12  -7   2         16.98         15.46         2.91 o
 -11  -7   2         24.51         42.39         5.17 o
 -10  -7   2         33.21         65.14         4.62 o
  -8  -7   2        386.52        362.01        10.15 o
  -7  -7   2        299.26        273.72        22.54 o
  -6  -7   2        313.52        286.07        22.25 o
  -5  -7   2        228.91        222.93        19.33 o
  -4  -7   2       1294.00       1324.43        46.89 o
  -3  -7   2        146.28        151.14         9.63 o
  -2  -7   2        684.70        753.88        42.86 o
  -1  -7   2        494.46        494.26        17.88 o
   0  -7   2          7.82          5.85         2.13 o
   1  -7   2        144.91        151.02        11.15 o
   2  -7   2        148.31        134.55        11.27 o
   3  -7   2         15.31         12.40         1.65 o
   4  -7   2        628.33        588.61        15.14 o
   5  -7   2         53.61         40.61         2.70 o
   6  -7   2         95.49         95.65         4.76 o
   7  -7   2        173.87        175.53         9.40 o
   8  -7   2          1.29          3.50         1.13 o
   9  -7   2          4.47          4.06         1.04 o
 -14  -6   2          0.53          2.05         0.80 o
 -13  -6   2          0.53         -0.33         0.72 o
 -12  -6   2          5.20         37.45         4.77 o
 -11  -6   2          2.07         44.43         5.22 o
 -10  -6   2        223.74        223.44         8.21 o
  -9  -6   2        554.83        506.74        12.08 o
  -8  -6   2        705.17        636.34        11.74 o
  -7  -6   2         84.80         60.95        10.12 o
  -6  -6   2        349.68        359.21        23.66 o
  -5  -6   2       1919.40       1812.15        51.13 o
  -4  -6   2        228.72        273.45        19.47 o
  -3  -6   2        194.23        219.14        11.01 o
  -2  -6   2        270.61        331.50        16.78 o
  -1  -6   2       2318.33       2617.76       114.67 o
   0  -6   2        240.69        262.58        12.60 o
   1  -6   2        860.09        933.24        32.77 o
   2  -6   2        347.91        317.12        16.30 o
   3  -6   2        111.66         97.14         9.73 o
   4  -6   2         17.89         19.94         1.94 o
   5  -6   2        165.65        177.33         6.85 o
   6  -6   2        277.08        301.09         8.66 o
   7  -6   2          0.07          2.39         1.43 o
   8  -6   2          0.52          4.52         1.15 o
   9  -6   2          0.10          0.31         0.54 o
  10  -6   2         19.62          8.90         1.30 o
 -14  -5   2         15.58         22.85         2.68 o
 -13  -5   2          8.36          3.81         1.26 o
 -12  -5   2        214.91        232.84        10.62 o
 -11  -5   2        343.69        351.56        22.84 o
 -10  -5   2        428.90        430.65        13.00 o
  -9  -5   2        256.14        275.29         7.97 o
  -8  -5   2        445.86        473.28        28.78 o
  -7  -5   2        284.36        247.46        19.83 o
  -6  -5   2         17.13         19.97         5.49 o
  -5  -5   2        419.69        434.04        23.31 o
  -4  -5   2          8.11          3.15         1.25 o
  -3  -5   2       5949.65       6374.15        84.94 o
  -2  -5   2       3736.92       3879.04        57.83 o
  -1  -5   2       1858.17       1865.66        82.11 o
   0  -5   2       1391.59       1451.70        55.01 o
   1  -5   2          2.93         -0.12         1.08 o
   2  -5   2        626.67        669.41        21.89 o
   3  -5   2        195.95        204.71        13.26 o
   4  -5   2        132.99        123.88        11.28 o
   5  -5   2         22.59         29.63         3.51 o
   6  -5   2        402.97        427.36        21.40 o
   7  -5   2         12.93          5.63         1.85 o
   8  -5   2          0.15          3.41         1.70 o
   9  -5   2         13.14         19.52         3.17 o
  10  -5   2         25.13         25.46         2.95 o
 -14  -4   2          0.29          0.11         0.47 o
 -13  -4   2         35.21         26.17         3.23 o
 -12  -4   2          0.09         -0.47         1.09 o
 -11  -4   2          0.57         23.94         3.71 o
 -10  -4   2         18.35         15.73         2.07 o
  -9  -4   2        729.07        687.90        15.55 o
  -8  -4   2          7.95         15.05         5.33 o
  -7  -4   2       1584.48       1585.19        48.21 o
  -6  -4   2       1015.32       1078.48        37.09 o
  -5  -4   2        450.22        450.14        22.34 o
  -4  -4   2        171.31        156.45        12.56 o
  -3  -4   2         84.24         70.19         8.11 o
  -2  -4   2          2.93         15.64         2.40 o
  -1  -4   2       4336.10       4511.68        29.46 o
   0  -4   2         50.86         43.76         4.11 o
   1  -4   2       1305.03       1387.77        28.14 o
   2  -4   2        280.74        319.58        13.62 o
   3  -4   2       1030.79       1155.21        28.84 o
   4  -4   2       1496.90       1451.57        69.41 o
   5  -4   2        442.58        390.86        20.04 o
   6  -4   2          8.23         12.84         2.62 o
   7  -4   2         70.43         52.89         5.78 o
   8  -4   2         30.51         30.68         4.34 o
   9  -4   2         19.91         18.84         3.40 o
  10  -4   2         31.57         31.71         3.74 o
  11  -4   2          8.47          5.51         1.32 o
 -14  -3   2          7.22         12.19         1.92 o
 -13  -3   2          2.21          3.50         1.30 o
 -12  -3   2        357.24        352.24        12.52 o
 -11  -3   2         33.72         55.89         5.51 o
 -10  -3   2        334.10        313.48         8.84 o
  -9  -3   2          5.92          8.40         1.64 o
  -8  -3   2         47.05         59.71         7.36 o
  -7  -3   2          1.34          3.29         1.68 o
  -6  -3   2         19.53         28.80         4.25 o
  -5  -3   2       2441.10       2367.54        48.66 o
  -4  -3   2         82.77         78.94         8.21 o
  -3  -3   2       3840.43       3818.66        53.53 o
  -2  -3   2       1228.96       1252.48        29.88 o
  -1  -3   2       1155.90       1204.17        17.30 o
   0  -3   2         14.48         41.35         3.35 o
   1  -3   2       3040.58       3117.03        35.76 o
   2  -3   2       5567.47       5624.41        51.03 o
   3  -3   2       2768.48       2767.35        40.27 o
   4  -3   2       1398.31       1324.44        31.44 o
   5  -3   2        304.88        285.89        22.82 o
   6  -3   2        537.37        551.10        32.15 o
   7  -3   2        111.82        117.72         5.05 o
   8  -3   2         17.16         17.07         3.34 o
   9  -3   2        245.37        269.92        12.56 o
  10  -3   2         58.86         73.87         6.22 o
  11  -3   2         20.18         16.53         2.43 o
 -13  -2   2         53.20         59.42         4.44 o
 -12  -2   2          6.70         28.64         3.68 o
 -11  -2   2         39.99         39.48         4.31 o
 -10  -2   2        111.01        132.39         8.23 o
  -9  -2   2        160.32        151.60         6.18 o
  -8  -2   2          1.81          2.28         1.40 o
  -7  -2   2        119.08        112.29         8.95 o
  -6  -2   2        870.75        946.99        32.69 o
  -5  -2   2        306.86        314.20        12.17 o
  -4  -2   2          7.38         16.37         2.47 o
  -3  -2   2        297.08        338.40         9.89 o
  -2  -2   2       5029.10       4892.23        51.42 o
  -1  -2   2        415.62        487.41         8.50 o
   0  -2   2      10337.61      10486.01        42.50 o
   1  -2   2        351.44        351.29         9.59 o
   2  -2   2       4124.13       4016.80        38.24 o
   3  -2   2       1449.00       1335.40        28.09 o
   4  -2   2        178.05        202.48        11.29 o
   5  -2   2         41.69         57.68         9.20 o
   6  -2   2        321.43        331.17        14.36 o
   7  -2   2       1001.41        986.07        17.72 o
   8  -2   2         39.45         47.91         3.48 o
   9  -2   2         79.29         84.33         4.92 o
  10  -2   2        224.49        238.49        11.56 o
  11  -2   2         81.84        104.64         6.80 o
  12  -2   2         36.36         40.81         3.33 o
 -13  -1   2          8.18          4.73         0.65 o
 -12  -1   2          1.78          3.84         1.40 o
 -11  -1   2          3.06         34.80         4.23 o
 -10  -1   2         64.93         76.93         6.12 o
  -9  -1   2         16.84         28.24         4.78 o
  -8  -1   2          1.18          8.20         3.96 o
  -7  -1   2        120.25        109.33        11.52 o
  -6  -1   2        752.39        733.76        20.76 o
  -5  -1   2         38.02         38.33         4.28 o
  -4  -1   2        525.08        438.50        15.64 o
  -3  -1   2          1.13          8.12         1.62 o
  -2  -1   2      10401.41       9853.66        31.52 o
  -1  -1   2        233.89        204.06         3.94 o
   0  -1   2      13339.14      12936.50        49.49 o
   1  -1   2       2471.02       2390.05        21.37 o
   2  -1   2       1113.51       1269.90        19.29 o
   3  -1   2          7.53         15.77         2.54 o
   4  -1   2          1.74         13.23         3.64 o
   5  -1   2         36.63         54.89         5.95 o
   6  -1   2        617.00        557.75        21.93 o
   7  -1   2         21.84         21.46         4.65 o
   8  -1   2       1188.03       1183.41        19.65 o
   9  -1   2          4.73          6.90         2.07 o
  10  -1   2         63.02         68.93         4.34 o
  11  -1   2         73.43         77.28         6.23 o
  12  -1   2         13.77         13.25         2.25 o
 -13   0   2          4.52          2.08         0.49 o
 -12   0   2         29.77         33.36         2.49 o
 -11   0   2          9.30         22.33         3.18 o
 -10   0   2         13.55         18.92         3.00 o
  -9   0   2         69.41         59.48         3.39 o
  -8   0   2         39.41         29.09         7.96 o
  -7   0   2         76.66         91.04         8.97 o
  -6   0   2         35.48         48.23         5.44 o
  -5   0   2         16.41         13.86         2.59 o
  -4   0   2        510.27        532.77        14.02 o
  -3   0   2       1539.50       1481.39        19.61 o
  -2   0   2       8739.59       8348.36        39.56 o
  -1   0   2       3153.90       3185.93        15.96 o
   0   0   2       2264.93       2228.30        27.93 o
   1   0   2       1346.60       1227.96        19.43 o
   2   0   2       5635.59       5066.14        51.63 o
   3   0   2         22.74         18.02         3.72 o
   4   0   2       1364.09       1283.53        24.08 o
   5   0   2        502.39        548.75        14.89 o
   6   0   2        181.05        153.86        11.06 o
   7   0   2        521.96        412.75        19.49 o
   8   0   2         70.55         67.86         3.76 o
   9   0   2       1112.66       1008.10        22.10 o
  10   0   2         60.37         59.84         5.61 o
  11   0   2         93.34         80.04         4.66 o
  12   0   2          3.22          2.30         0.79 o
  13   0   2         14.62         28.50         2.77 o
 -12   1   2         12.52         11.25         1.35 o
 -11   1   2         22.64         42.86         3.02 o
 -10   1   2         29.13         34.89         4.08 o
  -9   1   2        225.22        327.29         8.54 o
  -8   1   2         18.33         17.69         1.72 o
  -7   1   2        199.58        160.71        17.64 o
  -6   1   2         13.25         26.51         3.56 o
  -5   1   2        663.37        755.29        19.72 o
  -4   1   2        901.83        860.34        18.22 o
  -3   1   2       3383.28       2850.33        27.62 o
  -2   1   2       4624.70       4747.26        43.47 o
  -1   1   2        643.89        618.28        10.70 o
   0   1   2       5387.19       5308.62        22.46 o
   1   1   2       4043.22       3896.70        24.93 o
   2   1   2       3257.29       3311.53        21.94 o
   3   1   2        686.57        601.32        13.72 o
   4   1   2        664.54        702.73        17.72 o
   5   1   2       1340.93       1271.17        27.03 o
   6   1   2        324.70        262.80        13.73 o
   7   1   2          5.62          7.97         2.55 o
   8   1   2         11.11          7.24         2.96 o
   9   1   2         11.92         19.34         2.05 o
  10   1   2         17.76         16.57         2.97 o
  11   1   2        139.65        149.66         8.68 o
  12   1   2          1.74          2.88         0.92 o
  13   1   2         32.85         40.47         3.70 o
 -12   2   2          4.62         10.15         1.08 o
 -11   2   2         11.13          9.55         1.41 o
 -10   2   2         11.59         54.15         4.61 o
  -9   2   2        453.49        500.76        10.39 o
  -8   2   2         59.95         85.14         5.15 o
  -7   2   2        320.35        322.99        16.56 o
  -6   2   2         83.38         59.92         6.73 o
  -5   2   2        760.08        723.12        20.99 o
  -4   2   2        784.92        942.51        24.81 o
  -3   2   2        243.86        180.77         6.14 o
  -2   2   2       4184.35       3973.17        29.73 o
  -1   2   2         60.03         72.21         2.52 o
   0   2   2       6355.82       6347.35        37.06 o
   1   2   2         65.34         92.39         5.00 o
   2   2   2       4862.66       4825.63        25.35 o
   3   2   2          2.98         10.64         1.88 o
   4   2   2       2164.66       1925.81        28.27 o
   5   2   2        414.16        360.49        13.99 o
   6   2   2        616.50        534.83        18.97 o
   7   2   2        774.93        779.94        25.24 o
   8   2   2         41.17         32.17         5.55 o
   9   2   2        401.22        354.02         8.82 o
  10   2   2         14.39         16.72         2.18 o
  11   2   2        119.36        117.34         7.75 o
  12   2   2         50.74         58.50         5.36 o
  13   2   2         36.72         36.87         3.84 o
 -11   3   2         11.58         15.05         1.60 o
 -10   3   2         29.20         30.51         2.68 o
  -9   3   2         34.65         40.47         2.47 o
  -8   3   2         46.51         49.13         2.76 o
  -7   3   2        550.87        540.39        35.48 o
  -6   3   2          4.05         23.74         7.95 o
  -5   3   2        130.67        108.50         8.41 o
  -4   3   2        894.15        863.42        21.30 o
  -3   3   2         64.45         58.93         4.84 o
  -2   3   2       1247.09       1125.37        14.86 o
  -1   3   2       2716.94       2747.09        32.80 o
   0   3   2      13078.97      13725.71       421.51 o
   1   3   2       1451.16       1265.56        20.40 o
   2   3   2       7795.28       7663.92        61.40 o
   3   3   2         59.70         50.32         3.92 o
   4   3   2        384.99        370.63        11.51 o
   5   3   2       1419.24       1372.10        26.99 o
   6   3   2       2581.04       2529.80        44.92 o
   7   3   2          0.25          7.51         2.49 o
   8   3   2          6.50          9.14         2.80 o
   9   3   2         77.87         77.94         4.08 o
  10   3   2         57.00         49.67         3.68 o
  11   3   2        100.04         81.15         4.67 o
  12   3   2          0.09          1.45         1.23 o
  13   3   2         51.21         63.17         3.57 o
  14   3   2          5.30          4.48         1.07 o
 -11   4   2          0.20          0.90         0.31 o
 -10   4   2         68.37         98.24         7.73 o
  -9   4   2         73.68         68.08         3.20 o
  -8   4   2         31.69         25.87         2.51 o
  -7   4   2        556.57        621.49        11.76 o
  -6   4   2        323.12        302.81        29.14 o
  -5   4   2        527.24        463.10        33.18 o
  -4   4   2        693.22        653.57        35.63 o
  -3   4   2       5982.01       5898.91        90.81 o
  -2   4   2       2493.35       2684.34        34.83 o
  -1   4   2         98.10        110.91         5.75 o
   0   4   2       1611.96       1577.73        39.61 o
   1   4   2        173.62        147.63         6.62 o
   2   4   2        451.81        441.67        15.64 o
   3   4   2        485.05        530.09        15.47 o
   4   4   2         91.17         95.02         6.00 o
   5   4   2        217.98        242.30        10.07 o
   6   4   2         87.78        135.47        13.76 o
   7   4   2         42.00         38.89         8.14 o
   8   4   2        258.73        238.03        21.59 o
   9   4   2         74.73         66.45         3.73 o
  10   4   2         43.04         31.96         2.92 o
  11   4   2        131.07        124.47         5.76 o
  12   4   2          8.32          8.62         1.60 o
  13   4   2         93.56         94.70         6.20 o
  14   4   2         22.29         20.34         2.51 o
 -10   5   2         14.06         10.66         1.93 o
  -9   5   2        120.64        135.98         9.42 o
  -8   5   2         62.65         84.81         3.65 o
  -7   5   2         17.81         20.59         1.84 o
  -6   5   2        145.02        175.20         5.89 o
  -5   5   2         29.15         21.30         7.57 o
  -4   5   2        152.81        171.72        19.82 o
  -3   5   2          1.63         23.45         6.64 o
  -2   5   2        714.13        695.63        19.01 o
  -1   5   2        415.33        440.10        23.07 o
   0   5   2        334.93        294.67        18.65 o
   1   5   2        519.46        526.83        23.09 o
   2   5   2        750.26        753.87        22.49 o
   3   5   2        165.55        221.72        13.39 o
   4   5   2         70.85         95.05         6.46 o
   5   5   2        410.57        503.46        24.22 o
   6   5   2         78.16         75.60        10.34 o
   7   5   2        288.67        304.17        22.73 o
   8   5   2        188.12        181.42        18.75 o
   9   5   2        206.84        226.26         6.82 o
  10   5   2        114.97        105.39         5.16 o
  11   5   2        101.28         93.26         4.98 o
  12   5   2        116.98        111.00         5.31 o
  13   5   2         83.68         91.49         6.04 o
  14   5   2         47.98         53.23         2.82 o
 -10   6   2          1.55          2.60         0.73 o
  -9   6   2          4.70          5.94         1.51 o
  -8   6   2         27.96         26.93         3.74 o
  -7   6   2         74.33         91.52         5.14 o
  -6   6   2        472.86        498.29        11.21 o
  -5   6   2        761.91        797.41        13.57 o
  -4   6   2          1.51          9.78         5.25 o
  -3   6   2        204.54        201.81        21.40 o
  -2   6   2        343.96        339.19        25.55 o
  -1   6   2        914.03        877.37        37.32 o
   0   6   2        602.86        652.34        19.52 o
   1   6   2       4955.84       4716.50        77.19 o
   2   6   2        128.51        126.82         7.86 o
   3   6   2       8063.29       8468.31        88.28 o
   4   6   2        369.03        510.17        16.30 o
   5   6   2         32.99         36.17         4.38 o
   6   6   2        548.88        468.99        26.32 o
   7   6   2         11.77          9.13         4.01 o
   8   6   2         76.22         68.29        11.55 o
   9   6   2          0.24          3.66         0.94 o
  10   6   2         14.06         12.40         1.47 o
  11   6   2         99.29         86.53         4.86 o
  12   6   2         31.52         26.40         3.18 o
  13   6   2         12.51         12.35         1.75 o
  14   6   2         34.45         44.73         3.48 o
  -9   7   2          1.63          3.96         1.09 o
  -8   7   2        220.07        261.67        10.96 o
  -7   7   2          2.66          2.78         1.36 o
  -6   7   2          1.05          5.51         2.06 o
  -5   7   2        407.23        426.30        10.29 o
  -4   7   2         30.93         26.17         2.42 o
  -3   7   2          5.42          4.84         3.15 o
  -2   7   2        243.60        236.29        22.72 o
  -1   7   2        181.62        208.44        19.86 o
   0   7   2        643.27        659.23        38.22 o
   1   7   2        726.96        708.48        32.12 o
   2   7   2        681.65        808.52        52.94 o
   3   7   2          4.66          4.43         1.84 o
   4   7   2       1862.52       1893.43        47.63 o
   5   7   2        283.56        286.04        19.79 o
   6   7   2        565.83        514.06        28.15 o
   7   7   2         86.05         83.93        12.21 o
   8   7   2         84.07         71.73        11.81 o
   9   7   2        397.07        383.98         9.03 o
  10   7   2        255.44        266.47         8.25 o
  11   7   2        338.15        333.39         9.63 o
  12   7   2         99.98        105.16         5.07 o
  13   7   2         40.67         32.72         2.72 o
  14   7   2         25.10         22.30         2.33 o
  -8   8   2          5.06          5.61         1.36 o
  -7   8   2         88.07        101.98         6.61 o
  -6   8   2          9.11          7.62         1.84 o
  -5   8   2         37.90         33.72         4.25 o
  -4   8   2          0.09         -0.11         0.64 o
  -3   8   2        161.71        157.26         8.22 o
  -2   8   2        116.69        130.05        10.69 o
  -1   8   2        110.01        113.23        15.43 o
   0   8   2         86.06         91.12         8.26 o
   1   8   2        111.47        110.10         8.92 o
   2   8   2       1452.46       1366.47        46.45 o
   3   8   2        441.87        375.93        30.14 o
   4   8   2       3135.53       3263.03        66.77 o
   5   8   2       1095.98       1070.51        40.05 o
   6   8   2        704.22        653.26        33.01 o
   7   8   2        990.74        909.06        41.02 o
   8   8   2        810.87        759.25        14.18 o
   9   8   2        323.22        280.09        13.10 o
  10   8   2         13.58         20.08         2.27 o
  11   8   2         52.96         38.97         2.55 o
  12   8   2        586.71        594.13        12.47 o
  13   8   2         40.28         37.15         2.67 o
  14   8   2         88.13         79.55         3.82 o
  -8   9   2         35.85         41.68         2.66 o
  -7   9   2          8.70          7.49         1.59 o
  -6   9   2          7.00         10.55         2.10 o
  -5   9   2          2.16          1.43         0.93 o
  -4   9   2          1.75          2.13         1.00 o
  -3   9   2        135.15        112.47         7.76 o
  -2   9   2         35.32         39.57         4.11 o
  -1   9   2        181.32        171.19         8.27 o
   0   9   2         12.76         19.25         6.32 o
   1   9   2        183.57        164.08        11.59 o
   2   9   2        581.02        619.72        36.01 o
   3   9   2          1.82         -0.14         0.76 o
   4   9   2          7.48          4.73         3.19 o
   5   9   2        306.50        309.11        17.72 o
   6   9   2         16.98         12.46         4.72 o
   7   9   2        635.31        604.18        10.83 o
   8   9   2         81.71         72.29         3.77 o
   9   9   2        373.00        380.48        14.69 o
  10   9   2        594.54        514.38        18.23 o
  11   9   2        345.01        361.76         7.70 o
  12   9   2         77.69         86.75         3.42 o
  13   9   2         14.62         14.90         1.54 o
  -7  10   2         15.59         24.39         2.17 o
  -6  10   2         17.28         18.75         2.59 o
  -5  10   2          3.63          1.36         0.73 o
  -4  10   2          0.11          0.11         0.79 o
  -3  10   2         16.22         18.37         3.13 o
  -2  10   2         88.35         91.23         6.90 o
  -1  10   2         25.02         25.54         3.69 o
   0  10   2        404.68        418.60        19.26 o
   1  10   2        329.65        334.72        11.57 o
   2  10   2        175.02        163.42         7.30 o
   3  10   2        639.63        610.47        14.41 o
   4  10   2         31.30         22.76         3.18 o
   5  10   2       2838.95       2740.28        34.45 o
   6  10   2       1328.18       1290.85        18.07 o
   7  10   2          9.92          8.48         1.59 o
   8  10   2        434.71        400.89        12.00 o
   9  10   2         62.33         62.08         3.80 o
  10  10   2        640.94        661.18        20.12 o
  11  10   2         60.86         52.24         3.70 o
  12  10   2         37.93         36.73         2.83 o
  13  10   2          8.98          9.19         1.18 o
  -6  11   2         44.40         41.54         2.87 o
  -5  11   2         13.74          8.94         1.72 o
  -4  11   2          2.40          2.43         0.97 o
  -3  11   2         16.66         20.68         3.23 o
  -2  11   2          6.05         14.23         2.72 o
  -1  11   2          9.60          8.93         2.16 o
   0  11   2         10.51         15.40         2.85 o
   1  11   2         65.23         69.09         6.03 o
   2  11   2        446.50        414.92        15.20 o
   3  11   2        381.45        351.44        11.26 o
   4  11   2        975.66       1016.38        20.98 o
   5  11   2          6.90          5.56         1.08 o
   6  11   2          3.89          2.03         0.50 o
   7  11   2          0.72          3.50         1.05 o
   8  11   2        318.28        288.83        11.43 o
   9  11   2        122.40        130.76         5.39 o
  10  11   2        173.26        184.76         7.94 o
  11  11   2         16.83         16.54         1.98 o
  12  11   2         91.71         95.66         4.24 o
  13  11   2          3.82          2.68         0.59 o
  -5  12   2         17.10         19.05         1.89 o
  -4  12   2         26.89         22.80         2.63 o
  -3  12   2          1.85          1.07         0.46 o
  -2  12   2          6.68          9.00         2.14 o
  -1  12   2         37.64         41.74         4.59 o
   0  12   2         43.72         51.34         5.34 o
   1  12   2        102.96         92.22         7.17 o
   2  12   2         15.75         15.95         3.10 o
   3  12   2          9.05         11.71         1.87 o
   4  12   2        238.75        218.00        14.46 o
   5  12   2         58.38         71.36         7.85 o
   6  12   2         18.58         19.49         2.42 o
   7  12   2        791.72        795.20        16.45 o
   8  12   2         70.25         71.19         3.91 o
   9  12   2         79.38         86.74         4.16 o
  10  12   2         51.28         53.03         3.56 o
  11  12   2        116.73        131.81         6.38 o
  12  12   2          3.42          6.74         1.41 o
  13  12   2          6.12          4.29         0.84 o
  -3  13   2          0.14          0.52         0.55 o
  -2  13   2        183.85        197.46         8.50 o
  -1  13   2          2.75          2.35         1.06 o
   0  13   2        156.83        155.86         8.72 o
   1  13   2         86.93         95.47         4.81 o
   2  13   2         80.39         83.93         8.46 o
   3  13   2         22.69         19.53         2.26 o
   4  13   2          1.28          2.62         0.64 o
   5  13   2         81.31         95.74         7.59 o
   6  13   2         14.63         18.98         1.96 o
   7  13   2         26.42         24.01         2.17 o
   8  13   2         60.43         56.08         3.17 o
   9  13   2         90.53         90.14         4.07 o
  10  13   2          5.08          5.43         1.09 o
  11  13   2         93.92         96.81         5.57 o
  12  13   2         19.31         24.24         2.35 o
  -2  14   2         20.83         15.74         1.86 o
  -1  14   2          3.95          5.87         1.44 o
   0  14   2         62.77         66.37         5.01 o
   1  14   2          7.35          8.12         1.85 o
   2  14   2         27.44         29.93         3.87 o
   3  14   2         27.92         29.99         3.87 o
   4  14   2         78.41         75.96         6.36 o
   5  14   2         32.81         29.90         2.84 o
   6  14   2         35.58         38.58         3.24 o
   7  14   2         23.87         28.04         2.02 o
   8  14   2          1.61          0.52         0.35 o
   9  14   2          5.28          5.73         0.82 o
  10  14   2          6.28          8.37         1.51 o
  11  14   2          2.09          2.60         0.78 o
   0  15   2         42.45         30.88         2.62 o
   1  15   2          0.25          0.31         0.35 o
   2  15   2         24.77         26.66         3.02 o
   3  15   2          1.60          3.16         1.21 o
   4  15   2         12.64         16.07         1.85 o
   5  15   2         22.12         20.19         2.05 o
   6  15   2          0.03          1.47         0.90 o
   7  15   2          0.89          0.40         0.34 o
   8  15   2         78.68         90.45         2.83 o
   9  15   2          0.23         -0.18         0.35 o
  10  15   2         14.42         18.12         1.69 o
   3  16   2        197.42        180.63         4.47 o
   4  16   2         63.65         61.55         2.64 o
   5  16   2         67.25         70.51         2.91 o
   6  16   2          3.14          4.89         0.72 o
   7  16   2          0.28          0.37         0.23 o
  -7 -15   3          5.80          6.70         1.19 o
  -6 -15   3         63.44         62.70         3.64 o
  -5 -15   3          3.75          4.72         1.07 o
 -10 -14   3         95.87         98.16         4.38 o
  -9 -14   3         11.43         11.93         1.86 o
  -8 -14   3         32.84         42.03         3.67 o
  -7 -14   3          5.35          5.17         1.39 o
  -6 -14   3         17.42         19.55         2.70 o
  -5 -14   3         35.24         28.88         3.41 o
  -4 -14   3        197.10        204.12         8.87 o
  -3 -14   3          0.34          0.47         0.46 o
  -2 -14   3          2.53          3.64         1.02 o
  -1 -14   3         70.13         54.74         3.31 o
 -10 -13   3         42.52         61.69         4.59 o
  -9 -13   3          3.33          1.57         1.02 o
  -8 -13   3          7.08          5.21         1.56 o
  -7 -13   3          0.49          3.32         1.20 o
  -6 -13   3         43.47         44.33         3.11 o
  -5 -13   3          2.41          1.02         0.73 o
  -4 -13   3        222.42        210.03        10.58 o
  -3 -13   3         38.03         45.10         4.76 o
  -2 -13   3          1.70          2.67         1.30 o
  -1 -13   3          5.61          7.40         1.67 o
   0 -13   3          4.20          3.04         0.90 o
   1 -13   3          1.40         -0.02         0.51 o
 -12 -12   3         70.28         70.14         3.48 o
 -11 -12   3         21.55         29.03         1.93 o
 -10 -12   3        101.49        124.53         5.43 o
  -9 -12   3          2.60          1.06         0.80 o
  -8 -12   3         93.78         86.10         4.30 o
  -7 -12   3          1.67          2.02         0.50 o
  -6 -12   3        474.06        494.71        10.05 o
  -5 -12   3          0.98          0.66         0.67 o
  -4 -12   3         22.75         21.20         3.59 o
  -3 -12   3          6.55          9.95         2.62 o
  -2 -12   3          1.90          1.41         1.13 o
  -1 -12   3          0.28         -0.49         0.76 o
   0 -12   3         13.49         13.62         1.70 o
   1 -12   3         60.50         58.31         3.19 o
   2 -12   3         61.35         56.20         2.73 o
   3 -12   3         14.50         12.72         1.46 o
 -12 -11   3          0.05          2.01         0.80 o
 -11 -11   3          0.08          0.02         0.46 o
 -10 -11   3          8.70          7.84         1.36 o
  -9 -11   3          0.48          1.07         0.51 o
  -8 -11   3        125.26        120.96         8.15 o
  -7 -11   3         55.64         45.56         2.86 o
  -6 -11   3        201.22        178.14         9.56 o
  -5 -11   3        578.87        594.02        39.78 o
  -4 -11   3        546.92        546.35        32.78 o
  -3 -11   3          6.44          1.24         0.77 o
  -2 -11   3          0.54          0.88         0.63 o
  -1 -11   3        292.57        286.31         8.85 o
   0 -11   3         10.34          7.90         1.43 o
   1 -11   3        149.27        160.74         6.10 o
   2 -11   3         17.83         13.55         1.68 o
   3 -11   3          2.02          2.47         0.66 o
   4 -11   3          2.55          3.67         0.97 o
 -13 -10   3          1.98          1.85         0.62 o
 -12 -10   3         36.68         31.66         3.24 o
 -11 -10   3          3.86          6.00         1.30 o
 -10 -10   3         38.95         36.99         3.44 o
  -9 -10   3        227.03        209.25         7.78 o
  -8 -10   3        225.93        171.79         7.07 o
  -7 -10   3        239.90        194.23         6.07 o
  -6 -10   3        325.59        336.74        20.66 o
  -5 -10   3        203.29        218.21        16.20 o
  -4 -10   3          2.11          4.45         1.91 o
  -3 -10   3        125.34        121.48         6.01 o
  -2 -10   3        129.24        113.56         5.68 o
  -1 -10   3        588.65        553.63        12.33 o
   0 -10   3         34.73         35.36         3.10 o
   1 -10   3         23.62         24.89         2.56 o
   2 -10   3         28.72         28.40         2.73 o
   3 -10   3         23.06         21.15         2.12 o
   4 -10   3         24.15         21.07         2.77 o
   5 -10   3          0.09         -0.14         0.34 o
 -13  -9   3          0.16          0.19         0.59 o
 -12  -9   3         31.29         30.30         3.54 o
 -11  -9   3          5.46          3.95         1.52 o
 -10  -9   3        121.12        114.42         5.97 o
  -9  -9   3        296.26        263.67         9.05 o
  -8  -9   3        478.85        390.59        10.95 o
  -7  -9   3         60.72         80.42         4.91 o
  -6  -9   3         75.55         71.38         4.21 o
  -5  -9   3          1.56          1.07         1.32 o
  -4  -9   3         22.96         15.57         1.86 o
  -3  -9   3         19.59         21.48         2.18 o
  -2  -9   3          7.97          8.94         1.45 o
  -1  -9   3          2.17          1.85         0.72 o
   0  -9   3          0.42          0.84         0.71 o
   1  -9   3          5.22          4.57         1.16 o
   2  -9   3        123.55        125.89         5.67 o
   3  -9   3         42.81         44.38         3.28 o
   4  -9   3          1.09          1.73         0.65 o
   5  -9   3        103.60        106.43         6.55 o
   6  -9   3        112.23        101.89         5.56 o
   7  -9   3          1.03          1.03         0.48 o
 -14  -8   3         36.87         38.05         2.71 o
 -13  -8   3         17.40         14.85         2.41 o
 -12  -8   3        124.78        127.19         7.78 o
 -11  -8   3         19.15         25.18         3.80 o
 -10  -8   3        117.84        109.98         5.94 o
  -9  -8   3        144.75        137.78         6.54 o
  -8  -8   3        756.83        660.16        14.08 o
  -7  -8   3        851.38        858.71        34.59 o
  -6  -8   3          3.88          8.63         1.76 o
  -5  -8   3         18.04         32.24         7.68 o
  -4  -8   3         11.88          9.93         4.58 o
  -3  -8   3          4.42          3.33         2.46 o
  -2  -8   3          1.55          0.05         1.34 o
  -1  -8   3        453.44        464.14        29.62 o
   0  -8   3        378.99        323.61        11.20 o
   1  -8   3        466.37        452.38         9.89 o
   2  -8   3        597.02        606.23        12.22 o
   3  -8   3          1.43          2.26         1.50 o
   4  -8   3        214.47        214.87         9.06 o
   5  -8   3          0.07          0.77         0.50 o
   6  -8   3          6.56          7.92         1.92 o
   7  -8   3          1.97          1.63         0.74 o
   8  -8   3          1.07          1.88         0.71 o
 -14  -7   3        112.39        110.89         5.13 o
 -13  -7   3          2.67          5.38         1.36 o
 -12  -7   3         16.53         19.09         3.20 o
 -11  -7   3          4.64          4.09         1.39 o
 -10  -7   3        130.21        124.80         6.39 o
  -9  -7   3       1914.33       1724.81        44.80 o
  -8  -7   3        560.30        500.48        19.75 o
  -7  -7   3          1.97          8.81         1.22 o
  -6  -7   3        114.00        121.70        15.13 o
  -5  -7   3        100.42        102.70         9.45 o
  -4  -7   3        109.07        110.04        13.35 o
  -3  -7   3         20.39         23.41         6.11 o
  -2  -7   3         16.04         20.87         5.73 o
  -1  -7   3        256.65        257.45        20.67 o
   0  -7   3        530.61        507.74        30.17 o
   1  -7   3          2.63          6.29         3.50 o
   2  -7   3         19.59         18.41         2.94 o
   3  -7   3          5.15          7.52         1.27 o
   4  -7   3         52.89         60.15         5.93 o
   5  -7   3         18.46         17.28         3.28 o
   6  -7   3          0.48          1.32         1.21 o
   7  -7   3          4.71         16.36         2.88 o
   8  -7   3         64.91         57.38         4.47 o
   9  -7   3          1.75          3.01         0.74 o
 -14  -6   3          1.91          0.62         0.55 o
 -13  -6   3         18.60         20.13         2.88 o
 -12  -6   3        101.06        108.35         7.46 o
 -11  -6   3          0.14          0.02         0.81 o
 -10  -6   3        934.46        884.86        22.50 o
  -9  -6   3        190.43        159.72         6.79 o
  -8  -6   3        204.96        168.78         6.73 o
  -7  -6   3         13.64         10.42         4.39 o
  -6  -6   3         16.78         26.08         6.53 o
  -5  -6   3        226.67        260.84        18.53 o
  -4  -6   3        328.60        367.56        14.77 o
  -3  -6   3        463.28        504.36        26.15 o
  -2  -6   3        245.29        228.91        17.85 o
  -1  -6   3         60.23         50.52         8.63 o
   0  -6   3          0.13         25.52         6.16 o
   1  -6   3        111.86        131.42        15.13 o
   2  -6   3         64.93         62.58        11.15 o
   3  -6   3        219.68        201.71        21.15 o
   4  -6   3          1.91          4.76         1.68 o
   5  -6   3         76.03         76.38         6.74 o
   6  -6   3        377.49        369.67        14.75 o
   7  -6   3          5.76          8.88         1.73 o
   8  -6   3        178.21        202.80         9.61 o
   9  -6   3          5.30          2.34         0.92 o
 -14  -5   3          2.61          7.80         2.30 o
 -13  -5   3          2.70          2.51         0.99 o
 -12  -5   3          0.73          4.44         1.90 o
 -11  -5   3          1.12         -0.67         0.67 o
 -10  -5   3        305.47        286.57        12.52 o
  -9  -5   3         64.13         57.03         3.73 o
  -8  -5   3        475.41        436.83         9.67 o
  -7  -5   3        287.07        288.40        21.39 o
  -6  -5   3        986.14        938.36        36.98 o
  -5  -5   3        595.63        598.37        28.47 o
  -4  -5   3       1052.28       1102.59        38.08 o
  -3  -5   3       7703.49       8278.10        72.01 o
  -2  -5   3        102.56        134.55        12.46 o
  -1  -5   3       2140.25       2524.33       115.80 o
   0  -5   3        299.16        339.70        23.57 o
   1  -5   3          6.27         17.66         3.14 o
   2  -5   3       1677.54       1926.83       100.97 o
   3  -5   3        322.04        366.41        22.47 o
   4  -5   3         38.06         42.39         6.56 o
   5  -5   3         27.71         21.65         3.22 o
   6  -5   3         22.14         16.36         3.29 o
   7  -5   3          1.31          5.21         1.77 o
   8  -5   3         21.04         20.88         3.55 o
   9  -5   3          0.86          1.76         0.67 o
  10  -5   3          7.72          7.73         1.56 o
 -14  -4   3          1.65          4.73         1.15 o
 -13  -4   3          9.42         11.59         2.09 o
 -12  -4   3        110.25        111.46         7.09 o
 -11  -4   3        226.26        241.23         7.33 o
 -10  -4   3         43.35         42.74         4.67 o
  -9  -4   3        102.84         99.42         6.94 o
  -8  -4   3        109.68        117.68        13.79 o
  -7  -4   3        891.77        850.67        35.38 o
  -6  -4   3       3691.77       3583.06        68.35 o
  -5  -4   3        701.08        710.82        28.96 o
  -4  -4   3        113.67         68.71         8.90 o
  -3  -4   3        760.98        880.67        26.47 o
  -2  -4   3        103.99        112.76         4.64 o
  -1  -4   3       4161.14       4820.45        69.74 o
   0  -4   3          5.94         43.12         4.05 o
   1  -4   3         32.22         33.15         4.05 o
   2  -4   3        395.09        451.15        16.58 o
   3  -4   3        290.90        302.83        15.19 o
   4  -4   3         63.00         89.35         9.18 o
   5  -4   3         56.02         62.52        12.24 o
   6  -4   3         77.53         70.63         5.72 o
   7  -4   3         43.01         38.01         4.65 o
   8  -4   3         13.76         22.63         3.68 o
   9  -4   3          0.94          7.00         2.44 o
  10  -4   3         36.63         51.73         3.26 o
  11  -4   3          0.00          0.38         0.50 o
 -13  -3   3         73.18         87.18         5.41 o
 -12  -3   3        120.00        131.00         7.41 o
 -11  -3   3         95.44         83.16         4.20 o
 -10  -3   3          8.72         11.64         1.68 o
  -9  -3   3          1.34          8.87         2.18 o
  -8  -3   3        395.56        448.35        26.19 o
  -7  -3   3        330.67        328.14        21.14 o
  -6  -3   3        472.78        408.13        21.94 o
  -5  -3   3         86.81        108.54        10.64 o
  -4  -3   3       1028.41        988.26        30.13 o
  -3  -3   3       1368.05       1339.51        34.19 o
  -2  -3   3        744.93        716.58        21.04 o
  -1  -3   3         12.26         14.23         1.38 o
   0  -3   3        803.01        970.27        44.88 o
   1  -3   3       3552.63       3544.24        85.50 o
   2  -3   3       1050.35       1153.73        53.48 o
   3  -3   3        108.35        115.44         8.55 o
   4  -3   3         89.72         87.96        12.12 o
   5  -3   3         84.76         75.19        12.39 o
   6  -3   3        117.29        116.32         6.39 o
   7  -3   3         89.22         91.36         8.74 o
   8  -3   3         66.32         72.77         6.73 o
   9  -3   3         19.21         13.86         3.22 o
  10  -3   3          5.61         20.18         3.73 o
  11  -3   3          0.11          0.41         0.40 o
 -13  -2   3         30.56         35.00         2.24 o
 -12  -2   3        100.28         85.20         5.75 o
 -11  -2   3         44.51         43.01         2.95 o
 -10  -2   3        126.37        117.09         5.12 o
  -9  -2   3        272.16        236.34         6.53 o
  -8  -2   3        615.42        538.26        31.07 o
  -7  -2   3         76.99         78.68         7.50 o
  -6  -2   3         14.69         37.55         8.86 o
  -5  -2   3         35.69         33.30         3.93 o
  -4  -2   3        806.71        882.41        13.78 o
  -3  -2   3       1438.12       1471.51        32.27 o
  -2  -2   3      14056.78      14431.46        66.91 o
  -1  -2   3          8.98         21.20         2.54 o
   0  -2   3       9527.11       9588.82        38.20 o
   1  -2   3        681.21        639.89        13.39 o
   2  -2   3        999.24       1023.56        20.25 o
   3  -2   3         91.86        105.81         7.49 o
   4  -2   3        876.15        971.81        37.09 o
   5  -2   3        405.65        377.62        25.60 o
   6  -2   3         19.16         27.71         4.28 o
   7  -2   3         13.96         14.51         1.82 o
   8  -2   3        200.25        190.62        10.38 o
   9  -2   3         45.62         60.37         6.14 o
  10  -2   3          5.01          6.30         2.20 o
  11  -2   3         15.19         18.26         2.91 o
  12  -2   3         23.45         29.69         1.94 o
 -13  -1   3         12.18          9.66         1.33 o
 -12  -1   3         19.60         27.50         3.11 o
 -11  -1   3        337.89        337.54         8.10 o
 -10  -1   3        162.19        153.87         7.19 o
  -9  -1   3        115.55        111.11         4.46 o
  -8  -1   3         33.52         26.79         4.99 o
  -7  -1   3        607.47        539.69        29.70 o
  -6  -1   3         13.63         10.69         4.39 o
  -5  -1   3        813.87        758.48        18.69 o
  -4  -1   3        130.41        166.16         7.75 o
  -3  -1   3       2136.99       2350.04        17.99 o
  -2  -1   3       8342.94       8240.36        36.79 o
  -1  -1   3       4685.06       4968.15        26.66 o
   0  -1   3       2767.95       2732.14        27.16 o
   1  -1   3          4.75          8.37         2.36 o
   2  -1   3       3217.11       2844.05        46.46 o
   3  -1   3        342.46        383.92        19.19 o
   4  -1   3       2113.00       2393.44        53.84 o
   5  -1   3        558.22        565.95        19.86 o
   6  -1   3         22.29         39.47         4.91 o
   7  -1   3        126.68        151.50        12.66 o
   8  -1   3        636.39        613.99        14.55 o
   9  -1   3        110.40        139.92         6.52 o
  10  -1   3        208.35        244.30        11.84 o
  11  -1   3          0.03          2.52         1.38 o
  12  -1   3          5.39          8.38         1.75 o
 -13   0   3          1.93          1.79         0.64 o
 -12   0   3          7.13         15.68         1.61 o
 -11   0   3         12.39          9.18         1.28 o
 -10   0   3         28.74         31.65         2.60 o
  -9   0   3          2.65          2.35         0.81 o
  -8   0   3         73.80         72.09         3.84 o
  -7   0   3          0.39          3.81         3.37 o
  -6   0   3         67.04         70.38         6.34 o
  -5   0   3        683.06        810.25        40.80 o
  -4   0   3       4426.13       4670.44        49.69 o
  -3   0   3        630.91        596.07         8.71 o
  -2   0   3        236.03        214.66         3.85 o
  -1   0   3          1.13         12.92         0.78 o
   0   0   3       4777.70       4916.59        33.52 o
   1   0   3        152.12        131.28         4.17 o
   2   0   3       1159.05       1210.33        17.39 o
   3   0   3        334.48        309.41        10.72 o
   4   0   3       1454.81       1635.79        28.26 o
   5   0   3        485.89        495.82        17.50 o
   6   0   3          5.55         11.19         3.12 o
   7   0   3          0.68          2.44         1.55 o
   8   0   3         15.41         14.27         1.74 o
   9   0   3       1334.82       1274.72        25.44 o
  10   0   3          8.13          8.03         1.73 o
  11   0   3         56.09         68.47         6.06 o
  12   0   3          6.32          9.92         2.06 o
  13   0   3          2.01          2.77         0.65 o
 -12   1   3         10.48         10.79         1.26 o
 -11   1   3          0.74          1.10         0.57 o
 -10   1   3         33.52         38.39         3.99 o
  -9   1   3         12.55         11.99         1.66 o
  -8   1   3        242.22        253.39        11.70 o
  -7   1   3         41.47         49.32         6.42 o
  -6   1   3         51.48         62.76         5.70 o
  -5   1   3         96.40        101.78         7.96 o
  -4   1   3       3493.71       3412.33        40.83 o
  -3   1   3        184.26        188.88         5.78 o
  -2   1   3        794.63        797.55         9.51 o
  -1   1   3       2737.72       2397.16        18.36 o
   0   1   3       2142.50       2278.98        15.56 o
   1   1   3       3787.02       3837.50        41.44 o
   2   1   3        280.11        305.00         8.39 o
   3   1   3       5040.94       4753.16        35.94 o
   4   1   3       1157.46       1127.05        22.59 o
   5   1   3        541.46        501.28        17.48 o
   6   1   3        698.69        583.15        20.97 o
   7   1   3       1336.21       1207.57        33.05 o
   8   1   3        218.10        197.88         6.15 o
   9   1   3         37.42         42.05         3.45 o
  10   1   3         36.67         39.44         4.46 o
  11   1   3         46.50         64.00         4.14 o
  12   1   3         45.19         58.90         5.15 o
  13   1   3          1.54          2.96         1.06 o
 -12   2   3          1.26          1.26         0.60 o
 -11   2   3          2.88          1.38         0.41 o
 -10   2   3          0.45          1.13         0.39 o
  -9   2   3          9.27         12.20         1.58 o
  -8   2   3         33.75         43.67         2.89 o
  -7   2   3         25.72         38.79         6.98 o
  -6   2   3        770.12        754.89        24.50 o
  -5   2   3       1180.98       1128.06        27.22 o
  -4   2   3       1376.10       1437.58        27.78 o
  -3   2   3        205.96        176.48         5.85 o
  -2   2   3         25.60         18.74         4.49 o
  -1   2   3       1195.70       1025.35        19.85 o
   0   2   3       7919.01       8269.16        88.79 o
   1   2   3       5767.79       5822.12        43.94 o
   2   2   3      12519.78      11995.47        71.30 o
   3   2   3        475.51        561.54        10.61 o
   4   2   3         17.78         14.91         1.73 o
   5   2   3        362.52        350.43        13.98 o
   6   2   3         88.44         77.44         7.37 o
   7   2   3         35.42         27.88         4.82 o
   8   2   3          4.79          7.39         2.91 o
   9   2   3        299.69        261.49         7.27 o
  10   2   3         76.04         85.03         4.85 o
  11   2   3        161.37        139.50         8.55 o
  12   2   3         32.50         29.35         2.65 o
  13   2   3          0.68          1.56         0.90 o
 -11   3   3          0.03         -0.91         0.91 o
 -10   3   3          0.68          0.47         0.43 o
  -9   3   3          3.46          1.59         1.07 o
  -8   3   3        198.98        213.97        10.39 o
  -7   3   3        573.71        581.09        28.93 o
  -6   3   3        370.82        349.06        29.39 o
  -5   3   3        229.78        211.32        12.36 o
  -4   3   3       7418.40       7267.60        65.96 o
  -3   3   3        507.78        462.96        15.27 o
  -2   3   3         60.02         54.72         4.90 o
  -1   3   3        167.02        201.68         8.90 o
   0   3   3       7158.60       7314.48       170.23 o
   1   3   3        890.86        938.82        17.37 o
   2   3   3      12405.90      12412.68        60.88 o
   3   3   3       3415.35       3443.15        67.47 o
   4   3   3       2049.38       2096.57        29.90 o
   5   3   3       1972.71       1953.53        48.91 o
   6   3   3        158.50        152.47        10.18 o
   7   3   3        233.25        194.09        12.68 o
   8   3   3          0.71          0.56         1.35 o
   9   3   3         89.15        101.24         4.83 o
  10   3   3        221.38        194.59         7.36 o
  11   3   3          7.06         22.75         2.52 o
  12   3   3        149.45        154.06         8.54 o
  13   3   3         38.68         42.63         4.09 o
  14   3   3          2.16          1.42         0.55 o
 -11   4   3          0.63          0.26         0.41 o
 -10   4   3          4.03          6.20         1.05 o
  -9   4   3         15.93         14.57         2.33 o
  -8   4   3         81.03         90.50         6.48 o
  -7   4   3        162.62        174.39         8.95 o
  -6   4   3          1.74          7.47         1.70 o
  -5   4   3          8.84          7.16         4.55 o
  -4   4   3         58.39         36.62         4.98 o
  -3   4   3         47.25         54.83         5.64 o
  -2   4   3        243.79        234.78        10.72 o
  -1   4   3         31.38         53.32         4.07 o
   0   4   3        309.08        323.89        18.56 o
   1   4   3        140.00        109.85         5.40 o
   2   4   3        200.96        172.55         9.74 o
   3   4   3          1.63          6.87         3.00 o
   4   4   3        480.30        446.83        14.10 o
   5   4   3          6.26          1.98         1.73 o
   6   4   3          6.22          6.00         3.30 o
   7   4   3       1032.58       1091.34        43.81 o
   8   4   3        470.08        454.25        30.49 o
   9   4   3         42.66         43.66         3.07 o
  10   4   3          5.91         85.98        11.35 o
  11   4   3        133.45        132.38         5.92 o
  12   4   3         15.93         53.36        12.01 o
  13   4   3          2.20          2.27         0.66 o
  14   4   3          2.59          2.15         1.76 o
 -10   5   3         42.16         55.29         4.33 o
  -9   5   3         76.95         69.13         3.76 o
  -8   5   3          0.12          0.61         0.97 o
  -7   5   3          2.52          0.84         0.68 o
  -6   5   3        293.78        292.23        22.20 o
  -5   5   3        647.85        595.44        40.97 o
  -4   5   3        313.17        295.17        26.85 o
  -3   5   3        213.84        233.15        22.03 o
  -2   5   3         40.06         57.43         5.15 o
  -1   5   3        702.63        751.35        43.24 o
   0   5   3       5350.68       5318.80        81.89 o
   1   5   3        773.03        877.96        28.16 o
   2   5   3       2283.76       2145.96        36.34 o
   3   5   3         85.55         88.13         8.34 o
   4   5   3        837.43        906.73        36.99 o
   5   5   3        353.18        407.36        14.77 o
   6   5   3       1258.42       1384.81        35.91 o
   7   5   3        979.86        974.18        41.30 o
   8   5   3        647.66        590.39        34.58 o
  10   5   3          9.70         11.75         1.81 o
  11   5   3         81.86         72.83         4.38 o
  12   5   3          4.01          4.54         1.14 o
  13   5   3         77.50         87.99         5.78 o
  14   5   3          0.22          0.15         0.33 o
 -10   6   3          7.46          7.61         1.37 o
  -9   6   3        130.77        176.03         8.18 o
  -8   6   3         69.67         65.83         3.90 o
  -7   6   3         81.91         74.46         4.47 o
  -6   6   3          0.79          1.82         0.74 o
  -5   6   3         70.09         70.99         4.00 o
  -4   6   3         94.67         97.34        16.45 o
  -3   6   3        752.34        706.40        41.15 o
  -2   6   3         24.02         14.66         5.53 o
  -1   6   3         11.52          7.77         3.33 o
   0   6   3        396.45        410.71        24.60 o
   1   6   3       4001.85       4050.08        73.47 o
   2   6   3        947.18        969.02        29.99 o
   3   6   3       3794.84       4206.62        60.65 o
   4   6   3        172.03        228.41        11.18 o
   5   6   3         19.85         26.02         3.95 o
   6   6   3        122.92        115.67        13.07 o
   7   6   3        130.76        191.87        18.14 o
   8   6   3        107.55         81.28        12.74 o
   9   6   3         59.61         81.96         4.56 o
  10   6   3        104.90        184.07         6.39 o
  11   6   3        235.52        310.82        18.85 o
  12   6   3        226.92        233.55        13.34 o
  13   6   3          0.31          1.12         0.60 o
  14   6   3          4.39          5.48         1.30 o
  -9   7   3         11.24         14.12         2.01 o
  -8   7   3         16.85         20.21         3.02 o
  -7   7   3         22.88         27.47         3.71 o
  -6   7   3         22.31         30.79         2.89 o
  -5   7   3          0.07          4.83         1.24 o
  -4   7   3        171.67        177.25         6.34 o
  -3   7   3        490.43        499.00        36.17 o
  -2   7   3        289.32        279.35        25.22 o
  -1   7   3         68.93         83.57        12.66 o
   0   7   3         36.28         42.75         5.18 o
   1   7   3        294.27        269.58        20.30 o
   2   7   3         34.54         43.21         6.40 o
   3   7   3        649.16        679.36        25.93 o
   4   7   3       1017.12       1015.61        34.37 o
   5   7   3        559.26        623.69        46.09 o
   6   7   3       1423.80       1483.53        47.85 o
   7   7   3        414.07        376.70        25.57 o
   8   7   3         10.33         62.37        11.28 o
   9   7   3        111.43        246.98        11.32 o
  10   7   3         80.56        126.37         4.75 o
  11   7   3        244.38        241.70         8.74 o
  12   7   3        461.46        472.31        20.70 o
  13   7   3         19.40         20.46         2.11 o
  -8   8   3          2.05          2.61         0.93 o
  -7   8   3        320.53        394.34        12.90 o
  -6   8   3          6.42          5.35         1.85 o
  -5   8   3        296.68        355.93        13.75 o
  -4   8   3        229.35        220.57        10.79 o
  -3   8   3        159.89        162.33         5.99 o
  -2   8   3        528.76        533.49        32.14 o
  -1   8   3          1.15          4.51         2.49 o
   0   8   3       1260.12       1210.83        47.85 o
   1   8   3        235.17        224.49        23.80 o
   2   8   3        287.56        237.01        19.70 o
   3   8   3        528.57        572.25        38.89 o
   4   8   3        591.21        647.56        28.60 o
   5   8   3         26.89         28.38         6.22 o
   6   8   3          9.41         10.18         4.23 o
   7   8   3        428.91        421.78        27.65 o
   8   8   3          4.21         16.17         4.91 o
   9   8   3       1077.02        974.46        25.31 o
  10   8   3        158.35        148.10         6.64 o
  11   8   3        101.72        105.13         4.16 o
  12   8   3          3.82          2.34         0.73 o
  13   8   3         71.18         69.39         4.30 o
  -8   9   3          0.23         -0.29         0.42 o
  -7   9   3         45.96         38.10         3.58 o
  -6   9   3         12.44          7.02         1.86 o
  -5   9   3         76.40         77.48         6.17 o
  -4   9   3         66.99         75.26         6.30 o
  -3   9   3         49.89         51.02         5.20 o
  -2   9   3         43.10         38.97         4.05 o
  -1   9   3        124.77        121.86         6.87 o
   0   9   3          4.13          8.50         4.44 o
   1   9   3         17.80         13.75         5.46 o
   2   9   3        920.10        814.23        38.37 o
   3   9   3         52.24         45.56         9.01 o
   4   9   3        233.81        261.74        18.08 o
   5   9   3        452.65        444.32        19.59 o
   6   9   3         35.30         39.28         8.12 o
   7   9   3        988.61        921.72        16.35 o
   8   9   3       1718.94       1677.41        30.09 o
   9   9   3       1209.86       1316.06        23.68 o
  10   9   3         13.45         29.93         5.55 o
  11   9   3         89.14        167.05        22.43 o
  12   9   3          0.59          3.48         1.06 o
  13   9   3          1.08          0.74         0.70 o
  -7  10   3         52.22         51.02         3.28 o
  -6  10   3          2.94          2.78         1.05 o
  -5  10   3          7.14          6.20         1.55 o
  -4  10   3         43.49         46.47         4.79 o
  -3  10   3         49.60         36.59         4.35 o
  -2  10   3          7.39         14.94         2.87 o
  -1  10   3         14.36          8.80         2.18 o
   0  10   3        548.96        486.67        16.43 o
   1  10   3        124.14        127.15         9.20 o
   2  10   3       1023.96        951.74        25.83 o
   3  10   3        168.82        160.14        15.85 o
   4  10   3        555.33        522.68        33.85 o
   5  10   3         34.29         32.20         2.68 o
   6  10   3       1167.08       1084.29        20.25 o
   7  10   3       3615.25       3370.85        35.43 o
   8  10   3        337.43        279.97        10.33 o
   9  10   3       1637.26       1440.68        23.28 o
  10  10   3         34.06         25.69         2.80 o
  11  10   3         24.93         22.46         2.39 o
  12  10   3         17.93         17.58         2.00 o
  13  10   3          1.07          1.61         1.03 o
  -6  11   3          0.10          1.36         0.42 o
  -5  11   3          9.08          6.19         1.44 o
  -4  11   3          1.31          2.02         0.77 o
  -3  11   3          8.99          7.15         1.93 o
  -2  11   3          0.57          5.09         1.53 o
  -1  11   3         30.71         29.56         3.94 o
   0  11   3        362.64        353.23        13.57 o
   1  11   3          1.88          3.62         1.07 o
   2  11   3         25.01         26.84         3.77 o
   3  11   3        414.16        441.91        14.05 o
   4  11   3         18.34         18.54         2.16 o
   5  11   3         73.70         64.78         4.60 o
   6  11   3        313.70        286.61        23.43 o
   7  11   3        186.67        149.23         7.45 o
   8  11   3        530.21        440.72        13.03 o
   9  11   3        289.39        251.77         9.58 o
  10  11   3          2.15          7.91         1.47 o
  11  11   3          0.59          3.77         1.57 o
  12  11   3         18.75         19.39         1.96 o
  13  11   3         27.71         25.21         1.79 o
  -5  12   3          9.58          9.52         1.39 o
  -4  12   3         44.65         38.14         6.91 o
  -3  12   3        101.43        102.69         4.18 o
  -2  12   3        116.65        113.84         7.35 o
  -1  12   3         21.43         20.24         3.21 o
   0  12   3         40.58         44.29         4.86 o
   1  12   3          6.33          3.98         1.36 o
   2  12   3         35.05         36.83         4.61 o
   3  12   3        101.98        101.15         5.38 o
   4  12   3       1267.72       1306.08        23.87 o
   5  12   3        248.76        247.97         9.26 o
   6  12   3        848.28        850.38        16.78 o
   7  12   3        107.56        105.04         6.12 o
   8  12   3        372.76        396.48        15.71 o
   9  12   3          9.76         12.91         2.06 o
  10  12   3         13.33         15.10         1.91 o
  11  12   3         25.43         27.78         2.50 o
  12  12   3          8.55          8.50         1.13 o
  13  12   3         47.81         52.46         3.02 o
  -3  13   3          8.11          9.93         1.73 o
  -2  13   3          1.52          3.84         1.26 o
  -1  13   3          2.68          2.81         1.25 o
   0  13   3         19.77         24.05         3.34 o
   1  13   3          0.20          0.45         0.49 o
   2  13   3        200.15        176.29         6.81 o
   3  13   3        133.31        141.61         6.91 o
   4  13   3         41.14         45.93         4.57 o
   5  13   3          0.20          1.31         1.55 o
   6  13   3         93.75         97.14         4.45 o
   7  13   3          1.92          5.75         1.31 o
   8  13   3          2.39          4.41         1.00 o
   9  13   3         52.89         56.48         3.05 o
  10  13   3        242.01        249.46        13.90 o
  11  13   3         78.14         89.55         3.71 o
  12  13   3        210.43        213.10         6.92 o
  -2  14   3          9.89         10.99         1.51 o
  -1  14   3          1.53          1.60         0.49 o
   0  14   3          2.76          0.87         0.50 o
   1  14   3         26.08         33.62         2.60 o
   2  14   3          0.39          1.58         0.61 o
   3  14   3         26.38         25.43         2.39 o
   4  14   3        108.57        134.85         6.25 o
   5  14   3        163.17        164.21         7.85 o
   6  14   3          0.74          0.67         0.38 o
   7  14   3         60.14         62.31         2.58 o
   8  14   3         72.32         72.36         3.85 o
   9  14   3        108.94        126.58         6.15 o
  10  14   3        184.65        196.01         7.41 o
  11  14   3         14.49         16.00         1.90 o
   0  15   3         23.41         18.68         2.10 o
   1  15   3         14.32         18.49         2.29 o
   2  15   3          0.16          0.30         0.48 o
   3  15   3         21.42         20.84         2.78 o
   4  15   3          1.17          2.05         0.65 o
   5  15   3         30.59         28.84         2.42 o
   6  15   3        102.44         98.19         4.37 o
   7  15   3          0.04         -0.21         0.83 o
   8  15   3        132.70        157.86         5.78 o
   9  15   3          0.20         -0.19         0.46 o
  10  15   3        133.06        139.82         4.74 o
   3  16   3         11.45          7.61         0.92 o
   4  16   3         18.92         22.95         1.71 o
   5  16   3         68.94         77.84         3.03 o
   6  16   3         45.09         54.63         4.55 o
   7  16   3         44.67         51.16         3.59 o
  -9 -14   4         36.41         26.56         2.26 o
  -8 -14   4          0.52          0.17         0.34 o
  -7 -14   4          3.02          1.67         0.72 o
  -6 -14   4         13.57         10.50         1.76 o
  -5 -14   4          1.61          4.37         1.16 o
  -4 -14   4         67.97         64.08         4.18 o
  -3 -14   4         37.92         26.75         2.46 o
 -10 -13   4         31.82         39.57         3.30 o
  -9 -13   4        151.77        154.84         7.89 o
  -8 -13   4          7.43         12.55         1.26 o
  -7 -13   4         81.37         84.19         3.74 o
  -6 -13   4         31.28         37.71         2.39 o
  -5 -13   4        294.26        338.09        12.47 o
  -4 -13   4         24.58         27.39         3.50 o
  -3 -13   4          0.75          0.64         0.49 o
  -2 -13   4        125.16        114.01         6.39 o
  -1 -13   4          4.32          2.67         0.63 o
   0 -13   4          5.85          4.44         0.92 o
 -11 -12   4         63.99         61.28         3.15 o
 -10 -12   4          3.28          4.35         1.32 o
  -9 -12   4        150.00        159.41         6.11 o
  -8 -12   4         44.57         38.69         2.74 o
  -7 -12   4        159.80        170.03         6.01 o
  -6 -12   4        229.24        231.81         7.13 o
  -5 -12   4         46.14         38.44         4.80 o
  -4 -12   4         21.45         22.72         3.56 o
  -3 -12   4        100.28         98.59         4.73 o
  -2 -12   4          0.25         -0.02         0.81 o
  -1 -12   4         36.41         26.89         2.36 o
   0 -12   4         36.43         38.75         2.67 o
   1 -12   4         18.93         16.96         2.22 o
   2 -12   4          4.28          6.37         1.22 o
 -12 -11   4          1.09          2.79         0.66 o
 -11 -11   4         26.04         27.74         2.82 o
 -10 -11   4         15.87         15.38         1.85 o
  -9 -11   4         42.49         36.37         2.94 o
  -8 -11   4         72.12         74.12         5.69 o
  -7 -11   4         50.40         54.64         3.74 o
  -6 -11   4         72.06         70.11         6.65 o
  -5 -11   4        497.67        447.80        16.85 o
  -4 -11   4        131.32        113.54         7.09 o
  -3 -11   4        124.95        115.53         5.78 o
  -2 -11   4         58.65         58.84         4.05 o
  -1 -11   4         22.80         18.48         2.20 o
   0 -11   4         49.91         36.70         3.00 o
   1 -11   4         24.41         23.24         2.17 o
   2 -11   4         62.06         67.94         4.98 o
   3 -11   4         35.70         44.93         3.58 o
   4 -11   4         10.35         10.40         1.41 o
 -12 -10   4         34.06         37.57         5.36 o
 -11 -10   4         36.39         31.59         3.58 o
 -10 -10   4         97.00         96.64         6.85 o
  -9 -10   4         11.28          9.72         1.92 o
  -8 -10   4         32.23         33.22         3.08 o
  -7 -10   4         93.91         96.84         7.39 o
  -6 -10   4        691.55        579.46        19.51 o
  -5 -10   4        409.53        390.63        15.90 o
  -4 -10   4         19.02         18.05         2.19 o
  -3 -10   4         45.59         47.09         3.71 o
  -2 -10   4          0.35          1.19         1.55 o
  -1 -10   4          9.22          6.58         1.38 o
   0 -10   4        246.74        235.20         7.90 o
   1 -10   4         45.26         44.31         3.36 o
   2 -10   4         16.13         11.99         1.61 o
   3 -10   4         17.41         14.86         2.57 o
   4 -10   4         87.24         86.76         5.46 o
   5 -10   4          2.39          4.49         1.05 o
 -13  -9   4         10.52         10.50         1.54 o
 -12  -9   4         18.10         16.93         1.75 o
 -11  -9   4          0.06          0.02         0.70 o
 -10  -9   4          0.85          0.68         0.71 o
  -9  -9   4         24.14         14.82         2.14 o
  -8  -9   4         15.97         17.32         2.36 o
  -7  -9   4       1061.98       1010.30        57.21 o
  -6  -9   4        251.09        243.91        12.44 o
  -5  -9   4          1.96          5.29         1.24 o
  -4  -9   4          1.97          3.40         0.95 o
  -3  -9   4        143.22        111.01         5.22 o
  -2  -9   4          9.36         10.71         1.78 o
  -1  -9   4        493.33        436.02        10.78 o
   0  -9   4         14.25         18.71         2.91 o
   1  -9   4         63.53         60.20         4.00 o
   2  -9   4          1.41          2.45         2.27 o
   3  -9   4          2.57          2.45         1.03 o
   4  -9   4          1.19          1.24         0.73 o
   5  -9   4          0.03          0.55         0.60 o
   6  -9   4         11.03         16.64         2.15 o
 -13  -8   4          0.59         -1.07         1.07 o
 -12  -8   4          1.21          0.03         1.22 o
 -11  -8   4         21.75         12.26         2.74 o
 -10  -8   4        220.23        194.50         7.87 o
  -9  -8   4        452.91        416.66        11.53 o
  -8  -8   4        110.36        109.88         5.84 o
  -7  -8   4          2.56          0.67         2.12 o
  -6  -8   4         19.18         16.73         1.88 o
  -5  -8   4         53.33         42.81         3.08 o
  -4  -8   4        282.88        253.51        12.38 o
  -3  -8   4        603.03        545.80        24.69 o
  -2  -8   4         21.79         19.46         2.77 o
  -1  -8   4        403.66        390.75         9.13 o
   0  -8   4        465.59        438.40         9.68 o
   1  -8   4        433.30        414.91        16.35 o
   2  -8   4         45.21         34.63         4.39 o
   3  -8   4        101.24        107.43         7.77 o
   4  -8   4        201.17        176.92         9.91 o
   5  -8   4          2.03          1.69         1.11 o
   6  -8   4          3.16          3.99         1.27 o
   7  -8   4         60.66         62.94         4.17 o
 -13  -7   4         45.07         44.77         4.01 o
 -12  -7   4          3.19          1.42         0.56 o
 -11  -7   4         20.59         21.44         3.33 o
 -10  -7   4        326.43        311.09        10.07 o
  -9  -7   4         30.22         41.61         3.65 o
  -8  -7   4         36.31         26.25         2.83 o
  -7  -7   4         55.36         64.94         4.75 o
  -6  -7   4        154.22        149.34         7.10 o
  -5  -7   4          0.77          0.75         1.63 o
  -4  -7   4         20.57         21.12         5.85 o
  -3  -7   4        138.38        160.03        16.43 o
  -2  -7   4         25.41         20.48         6.08 o
  -1  -7   4        691.56        641.36        34.15 o
   0  -7   4        424.53        398.11        27.86 o
   1  -7   4        661.51        663.44        20.13 o
   2  -7   4         65.38         54.58         4.82 o
   3  -7   4         38.37         29.13         4.11 o
   4  -7   4         68.53         63.66         6.12 o
   5  -7   4          4.61         10.73         2.58 o
   6  -7   4         14.55          9.66         2.44 o
   7  -7   4         47.49         32.82         3.83 o
   8  -7   4          0.30          0.47         0.55 o
 -13  -6   4         10.10         12.82         2.21 o
 -12  -6   4          9.84          7.17         1.25 o
 -11  -6   4        153.01        147.43         9.13 o
 -10  -6   4        237.18        231.37        11.74 o
  -9  -6   4         24.81         23.63         2.79 o
  -8  -6   4        421.59        368.03         8.30 o
  -7  -6   4          2.30          2.34         0.64 o
  -6  -6   4        835.05        814.98        20.40 o
  -5  -6   4        191.76        232.62        10.58 o
  -4  -6   4         36.44         46.58         8.52 o
  -3  -6   4        644.87        639.06        31.11 o
  -2  -6   4        158.52        154.36        15.39 o
  -1  -6   4        415.73        357.48        24.05 o
   0  -6   4        496.21        448.13        27.94 o
   1  -6   4          1.09         15.76         5.40 o
   2  -6   4         61.66         77.93        12.76 o
   3  -6   4         58.57         55.02         4.91 o
   4  -6   4         14.77         19.76         2.32 o
   5  -6   4        114.08        101.88         5.60 o
   6  -6   4          0.06          3.40         1.24 o
   7  -6   4          3.22          4.36         1.78 o
   8  -6   4          0.19         -0.11         0.55 o
   9  -6   4          0.28          0.76         0.45 o
 -13  -5   4          1.61          0.77         0.70 o
 -12  -5   4          9.38         12.56         1.57 o
 -11  -5   4        218.20        200.62         8.89 o
 -10  -5   4          7.65         12.68         2.87 o
  -9  -5   4         10.09         11.50         2.41 o
  -8  -5   4         81.50         62.78         2.97 o
  -7  -5   4         54.10         43.73         6.03 o
  -6  -5   4          3.04          4.37         1.51 o
  -5  -5   4        115.27        143.48         7.96 o
  -4  -5   4         33.40         37.04         3.91 o
  -3  -5   4        469.63        538.37        25.35 o
  -2  -5   4       1576.26       1623.44        45.90 o
  -1  -5   4        592.15        673.34        30.22 o
   0  -5   4          3.59         13.51         4.66 o
   1  -5   4          7.72         14.32         4.78 o
   2  -5   4        133.93        102.29        13.76 o
   3  -5   4         21.19         18.74         5.99 o
   4  -5   4        140.30        141.55         8.04 o
   5  -5   4         52.25         46.92         7.76 o
   6  -5   4         73.30         58.28         6.01 o
   7  -5   4        101.90        110.97         8.11 o
   8  -5   4          0.24          1.54         0.60 o
   9  -5   4          5.00          1.72         0.82 o
  10  -5   4          2.55          1.62         0.70 o
 -13  -4   4          3.73          0.20         0.83 o
 -12  -4   4         30.68         24.98         2.12 o
 -11  -4   4         10.50         12.35         1.67 o
 -10  -4   4          8.28         13.96         3.31 o
  -9  -4   4         79.65         78.85         6.29 o
  -8  -4   4          2.86          4.33         0.85 o
  -7  -4   4         33.62         43.32         5.96 o
  -6  -4   4        407.69        418.58        19.82 o
  -5  -4   4         31.87         46.01         4.29 o
  -4  -4   4        237.02        310.37        10.80 o
  -3  -4   4       2795.95       3115.17        63.81 o
  -2  -4   4       1635.37       2015.66        48.15 o
  -1  -4   4         18.06         21.80         2.86 o
   0  -4   4         40.53         63.13         8.85 o
   1  -4   4         30.67         19.91         5.24 o
   2  -4   4        137.63        135.42        14.62 o
   3  -4   4        342.76        256.03        21.88 o
   4  -4   4       1030.99       1033.42        47.95 o
   5  -4   4        291.55        310.95        11.85 o
   6  -4   4        224.17        216.49        11.49 o
   7  -4   4          1.68          5.93         1.96 o
   8  -4   4         19.64         23.82         3.69 o
   9  -4   4          0.04          1.07         0.91 o
  10  -4   4          2.33          1.57         0.91 o
 -13  -3   4         16.25         11.35         1.80 o
 -12  -3   4          0.14          1.88         0.72 o
 -11  -3   4        144.43        140.49         5.52 o
 -10  -3   4          6.86         14.73         3.49 o
  -9  -3   4        120.48        113.38         7.32 o
  -8  -3   4         37.39         41.17         3.72 o
  -7  -3   4          0.93          0.58         2.44 o
  -6  -3   4         29.73         22.98         3.99 o
  -5  -3   4        539.23        514.89        17.07 o
  -4  -3   4        275.62        411.68         9.67 o
  -3  -3   4       5032.69       5691.63        60.50 o
  -2  -3   4       7468.54       8430.99       110.78 o
  -1  -3   4       1645.19       1747.03        28.83 o
   0  -3   4       3090.62       3459.83        58.83 o
   1  -3   4          0.13          1.40         2.01 o
   2  -3   4          1.86          4.75         2.53 o
   3  -3   4        219.32        193.74        17.48 o
   4  -3   4        114.50        103.98        14.06 o
   5  -3   4         20.20         25.87         4.98 o
   6  -3   4         42.95         59.39         5.16 o
   7  -3   4        208.68        183.49        10.58 o
   8  -3   4         12.61         15.11         2.98 o
   9  -3   4         10.62          6.45         1.86 o
  10  -3   4         88.40        110.55         7.04 o
  11  -3   4          0.63         -0.68         0.68 o
 -13  -2   4          5.06          6.48         1.16 o
 -12  -2   4          4.99          8.01         1.15 o
 -11  -2   4         12.79         20.44         2.11 o
 -10  -2   4          5.27         15.43         2.30 o
  -9  -2   4         85.00        105.66         7.75 o
  -8  -2   4       1427.56       1324.32        19.16 o
  -7  -2   4        690.76        646.18        22.61 o
  -6  -2   4         97.45         70.20         5.41 o
  -5  -2   4        916.67       1050.99        19.06 o
  -4  -2   4       2891.89       3139.18        73.50 o
  -3  -2   4         14.48         21.05         2.36 o
  -2  -2   4       1412.78       1423.91        22.65 o
  -1  -2   4        670.54        713.77        16.32 o
   0  -2   4        478.50        453.38        19.05 o
   1  -2   4        592.29        731.32        25.96 o
   2  -2   4         79.20         86.68         9.75 o
   3  -2   4        786.82        783.66        32.08 o
   4  -2   4        666.79        713.55        34.08 o
   5  -2   4        104.36        112.73         9.73 o
   6  -2   4        111.55        120.50        10.98 o
   7  -2   4          1.41          5.64         1.63 o
   8  -2   4         27.90         17.46         3.18 o
   9  -2   4         49.40         51.64         5.48 o
  10  -2   4          8.09          6.75         1.74 o
  11  -2   4        142.44        175.11         8.13 o
 -13  -1   4          0.90          2.20         0.62 o
 -12  -1   4          1.35          2.56         0.62 o
 -11  -1   4          1.92          5.06         1.04 o
 -10  -1   4        364.42        352.93         8.81 o
  -9  -1   4        133.99        119.52         5.23 o
  -8  -1   4         58.56         45.30         2.82 o
  -7  -1   4        134.01        109.81         9.50 o
  -6  -1   4         71.76         69.88         7.01 o
  -5  -1   4        487.14        517.27        16.54 o
  -4  -1   4          6.32         14.70         1.64 o
  -3  -1   4        658.67        690.47         8.74 o
  -2  -1   4        784.14        842.61        13.61 o
  -1  -1   4       4569.09       4635.60        40.56 o
   0  -1   4       7912.57       8417.66        54.32 o
   1  -1   4        164.44        125.57         4.80 o
   2  -1   4        141.69        154.67        11.90 o
   3  -1   4          0.96          5.18         1.66 o
   4  -1   4        123.64        141.08         9.11 o
   5  -1   4          0.09          3.24         1.42 o
   6  -1   4         68.94         78.58         7.07 o
   7  -1   4         37.00         30.12         2.06 o
   8  -1   4         29.09         35.02         3.09 o
   9  -1   4        124.27        126.33         8.73 o
  10  -1   4         13.52         11.52         2.64 o
  11  -1   4        105.39        114.93         7.20 o
  12  -1   4          0.00         -0.39         0.39 o
 -13   0   4         26.48         21.05         2.01 o
 -12   0   4         25.25         19.31         2.38 o
 -11   0   4          1.24          3.04         0.85 o
 -10   0   4        226.67        232.33         7.03 o
  -9   0   4         18.30         25.37         4.83 o
  -8   0   4         26.81         30.84         2.35 o
  -7   0   4        134.61        126.18        10.29 o
  -6   0   4        572.05        579.61        20.43 o
  -5   0   4          9.82         10.28         5.52 o
  -4   0   4       1255.38       1203.37        24.63 o
  -3   0   4       1384.92       1264.13        24.90 o
  -2   0   4        859.02        809.76         8.38 o
  -1   0   4         42.78         46.99         3.94 o
   0   0   4        656.95        580.29        18.98 o
   1   0   4        328.65        355.41        10.99 o
   2   0   4         51.94         36.39         3.04 o
   3   0   4       1918.95       1875.45        26.81 o
   4   0   4        983.05       1043.77        23.30 o
   5   0   4       1550.75       1597.87        51.73 o
   6   0   4          6.16         15.08         3.56 o
   7   0   4         64.62         64.32         7.98 o
   8   0   4          4.13          4.94         1.08 o
   9   0   4         58.48         60.97         4.17 o
  10   0   4         71.67         75.00         6.46 o
  11   0   4         12.39          9.94         2.28 o
  12   0   4         30.63         29.53         3.34 o
 -12   1   4        104.40        104.57         5.74 o
 -11   1   4          1.26         -0.09         0.63 o
 -10   1   4          0.33          5.21         1.26 o
  -9   1   4         90.93        111.39        10.27 o
  -8   1   4         15.64         16.25         1.66 o
  -7   1   4          7.52         11.79         3.19 o
  -6   1   4        178.44        184.85        11.80 o
  -5   1   4        255.26        226.63         9.99 o
  -4   1   4       1175.92       1039.62        23.59 o
  -3   1   4        897.64        895.87        29.38 o
  -2   1   4        318.31        305.86        10.09 o
  -1   1   4       2542.21       2517.94        21.71 o
   0   1   4       4116.47       4308.10        35.55 o
   1   1   4       3266.46       3211.09        26.08 o
   2   1   4        289.66        319.68        11.05 o
   3   1   4       1119.53       1075.93        16.47 o
   4   1   4       1059.77       1123.33        23.11 o
   5   1   4         27.31         35.33         4.68 o
   6   1   4       1148.08       1162.03        64.87 o
   7   1   4        694.23        660.60        31.80 o
   8   1   4         30.01         19.45         1.96 o
   9   1   4          4.45          2.77         1.10 o
  10   1   4         17.02         16.27         2.22 o
  11   1   4        108.24        112.86         7.79 o
  12   1   4         48.63         59.13         5.10 o
  13   1   4         41.31         56.80         4.21 o
 -12   2   4         12.79         17.25         2.12 o
 -11   2   4          7.71          4.44         1.16 o
 -10   2   4          8.38         10.75         2.10 o
  -9   2   4          1.01         -0.24         0.82 o
  -8   2   4          0.62          2.12         1.04 o
  -7   2   4         23.79         23.42         3.24 o
  -6   2   4        664.89        623.89        19.03 o
  -5   2   4        338.54        334.85        15.59 o
  -4   2   4         27.46         17.31         3.47 o
  -3   2   4       1796.77       1889.81        30.53 o
  -2   2   4        220.85        220.66         9.64 o
  -1   2   4        306.55        265.03        10.05 o
   0   2   4        730.54        826.09         9.68 o
   1   2   4        357.78        364.30        11.43 o
   2   2   4        682.12        707.96        15.93 o
   3   2   4       1797.53       1712.61        21.53 o
   4   2   4        151.86        129.32         5.21 o
   5   2   4         31.41         56.16         6.01 o
   6   2   4         43.66         74.32         7.43 o
   7   2   4       1550.79       1520.48        61.28 o
   8   2   4         44.21         39.78         2.69 o
   9   2   4         13.16         14.01         1.93 o
  10   2   4         67.28         77.37         4.67 o
  11   2   4        126.28        110.11         5.30 o
  12   2   4          0.10          1.36         1.11 o
  13   2   4          1.11         -0.14         0.57 o
 -11   3   4          4.28          4.07         0.72 o
 -10   3   4          0.58         -0.66         0.87 o
  -9   3   4         51.20         66.55         5.50 o
  -8   3   4          0.21          1.16         0.86 o
  -7   3   4          0.71          1.84         0.59 o
  -6   3   4          3.55          2.52         1.55 o
  -5   3   4        427.02        380.76        17.39 o
  -4   3   4         54.57         41.66         5.32 o
  -3   3   4        530.98        571.58        18.26 o
  -2   3   4        166.36        147.00         8.63 o
  -1   3   4        338.49        326.72        13.73 o
   0   3   4       3751.18       4172.68        86.61 o
   1   3   4       9569.30       9783.60        58.54 o
   2   3   4       3574.59       3518.19        34.92 o
   3   3   4       1318.11       1312.00        18.31 o
   4   3   4        206.73        207.25         7.56 o
   5   3   4       1002.94        948.15        23.67 o
   6   3   4        184.67        199.81        17.87 o
   7   3   4          2.35          2.49         2.82 o
   8   3   4        234.31        223.09        22.08 o
   9   3   4        317.12        306.83         8.25 o
  10   3   4         63.33         66.12         4.26 o
  11   3   4         40.22         33.05         3.04 o
  12   3   4         27.82         28.95         2.60 o
  13   3   4         25.95         33.18         3.42 o
 -11   4   4          6.00          5.35         1.24 o
 -10   4   4         21.84         23.05         2.03 o
  -9   4   4          0.18          0.57         1.37 o
  -8   4   4          7.98         11.59         2.37 o
  -7   4   4        267.26        302.16        12.06 o
  -6   4   4        315.82        336.27        26.08 o
  -5   4   4        170.05        142.61        18.77 o
  -4   4   4        327.15        275.67        14.47 o
  -3   4   4        145.46        158.77        10.28 o
  -2   4   4        335.68        367.98        28.68 o
  -1   4   4       3932.39       4171.50        71.38 o
   0   4   4          4.88          9.27         3.22 o
   1   4   4       2097.81       2232.37        23.40 o
   2   4   4        146.50        132.19         8.61 o
   3   4   4        126.75        141.65        13.00 o
   4   4   4       3021.52       3149.21        40.07 o
   5   4   4        727.64        734.86        20.78 o
   6   4   4        144.67        144.38        14.92 o
   7   4   4        369.92        358.69        25.72 o
   8   4   4          0.45          2.93         2.03 o
   9   4   4         72.21         71.51         3.93 o
  10   4   4         30.13         23.69         2.57 o
  11   4   4          0.18          0.42         0.42 o
  12   4   4         52.14         47.99         3.44 o
  13   4   4         46.19         58.93         4.63 o
 -10   5   4         26.60         22.65         2.77 o
  -9   5   4        108.59        134.82         5.35 o
  -8   5   4          1.85          1.13         0.49 o
  -7   5   4         68.48         68.62         5.81 o
  -6   5   4        129.34        138.34        13.08 o
  -5   5   4        153.13        148.47        16.23 o
  -4   5   4        164.85        145.30        19.06 o
  -3   5   4         52.22         44.48         9.94 o
  -2   5   4        289.76        290.15        12.95 o
  -1   5   4        296.70        266.23        20.20 o
   0   5   4       2172.52       2315.24        55.41 o
   1   5   4       1572.38       1666.26        49.32 o
   2   5   4      15433.86      16229.40        97.15 o
   3   5   4       6285.54       6757.74        56.13 o
   4   5   4         11.68         14.44         2.88 o
   5   5   4       1376.62       1212.65        27.15 o
   6   5   4       1301.05       1211.32        48.91 o
   7   5   4       1384.04       1349.24        49.34 o
   8   5   4         13.57         12.38         5.26 o
   9   5   4        163.27        149.66         4.55 o
  10   5   4          9.98          7.76         1.44 o
  11   5   4         93.30         89.48         4.84 o
  12   5   4          1.90          2.66         0.79 o
  13   5   4         30.81         31.95         2.41 o
  14   5   4         53.58         55.76         3.44 o
 -10   6   4         16.52         22.41         2.30 o
  -9   6   4         12.73          7.11         1.80 o
  -8   6   4         86.90         82.89         4.33 o
  -7   6   4         76.09         73.16         4.32 o
  -6   6   4        231.04        210.83         8.56 o
  -5   6   4          1.66          8.44         1.35 o
  -4   6   4         43.42         37.05        10.30 o
  -3   6   4         77.38         98.34        15.70 o
  -2   6   4          4.55          4.82         3.00 o
  -1   6   4        362.57        398.20        26.63 o
   0   6   4        271.94        254.96        19.65 o
   1   6   4        513.56        585.14        28.37 o
   2   6   4        774.88        684.74        39.42 o
   3   6   4         28.56         55.86         6.90 o
   4   6   4        850.54        910.22        23.18 o
   5   6   4       1610.17       1581.99        50.01 o
   6   6   4          7.38          8.20         2.45 o
   7   6   4        740.97        674.42        34.55 o
   8   6   4         17.15         14.56         2.53 o
   9   6   4        215.90        223.07         9.61 o
  10   6   4          3.45          5.42         0.96 o
  11   6   4         80.09         72.57         4.37 o
  12   6   4          1.06          0.10         0.63 o
  13   6   4         12.11         12.12         1.60 o
  14   6   4         55.48         45.05         3.05 o
  -9   7   4          0.10          1.63         0.78 o
  -8   7   4         22.82         35.54         3.81 o
  -7   7   4        191.58        216.04         7.23 o
  -6   7   4         61.12         55.02         3.79 o
  -5   7   4         41.98         35.69         3.06 o
  -4   7   4          3.28          7.05         1.21 o
  -3   7   4        400.03        339.19        30.22 o
  -2   7   4        378.08        370.24        29.57 o
  -1   7   4        608.13        530.80        32.51 o
   0   7   4         51.47         57.00         9.95 o
   1   7   4        356.91        385.13        24.50 o
   2   7   4        887.12        920.62        36.97 o
   3   7   4        199.33        180.05        11.29 o
   4   7   4        281.48        284.04        13.56 o
   5   7   4        632.80        644.57        21.45 o
   6   7   4        428.66        391.37        24.60 o
   7   7   4        370.87        307.06        23.23 o
   8   7   4          1.25          3.72         0.63 o
   9   7   4         66.43         65.94         4.30 o
  10   7   4        114.71        102.66         6.58 o
  11   7   4        125.06        131.96         4.60 o
  12   7   4        119.15        126.05         5.39 o
  13   7   4         63.24         55.78         3.22 o
  -8   8   4         34.07         32.11         3.19 o
  -7   8   4          1.07          6.01         1.72 o
  -6   8   4        103.46        101.03         7.09 o
  -5   8   4        373.33        410.77        10.21 o
  -4   8   4        188.49        182.69         6.78 o
  -3   8   4         65.93         67.83         3.84 o
  -2   8   4        448.95        495.23        11.98 o
  -1   8   4        939.03        827.34        42.52 o
   0   8   4        339.90        304.47        24.39 o
   1   8   4        888.55        786.98        37.25 o
   2   8   4        153.28        163.07        16.60 o
   3   8   4         34.79         46.54         8.95 o
   4   8   4        179.54        211.16        12.27 o
   5   8   4        141.86        101.34         8.80 o
   6   8   4          6.58          7.33         1.97 o
   7   8   4        215.39        192.73         9.44 o
   8   8   4        134.30        129.59         5.96 o
   9   8   4        208.47        217.03         8.03 o
  10   8   4       1619.61       1453.09        34.37 o
  11   8   4          4.74          2.62         0.79 o
  12   8   4          6.15          6.98         1.35 o
  13   8   4         10.19         10.15         2.42 o
  -8   9   4          7.30          9.81         1.39 o
  -7   9   4         40.11         58.68         4.42 o
  -6   9   4        115.46        141.90         7.68 o
  -5   9   4         33.56         36.72         4.36 o
  -4   9   4          0.35          0.68         0.71 o
  -3   9   4          0.37          3.64         1.34 o
  -2   9   4        180.56        181.12         8.58 o
  -1   9   4        174.66        184.82        11.88 o
   0   9   4          1.81          8.45         3.67 o
   1   9   4        281.81        253.96        22.22 o
   2   9   4        194.20        174.92        18.02 o
   3   9   4        215.83        204.88        19.66 o
   4   9   4         11.37          1.83         1.98 o
   5   9   4         50.61         45.35         6.25 o
   6   9   4         23.63         20.52         3.01 o
   7   9   4        145.46        134.76         6.21 o
   8   9   4         77.01         72.78         4.63 o
   9   9   4        285.53        293.72        21.42 o
  10   9   4       1119.83       1007.09        38.71 o
  11   9   4         18.77         23.99         2.54 o
  12   9   4          0.08          0.59         0.73 o
  13   9   4        129.08        134.33         8.03 o
  -7  10   4         10.55         15.58         1.41 o
  -6  10   4          4.12          8.64         1.68 o
  -5  10   4          1.37          3.02         1.24 o
  -4  10   4         45.75         38.69         4.37 o
  -3  10   4        192.46        185.54         9.60 o
  -2  10   4        245.50        236.83        10.87 o
  -1  10   4         73.01         69.78         5.78 o
   0  10   4        937.97        866.96        41.27 o
   1  10   4          7.56          7.81         1.82 o
   2  10   4         95.41        114.81         7.95 o
   3  10   4         24.63         24.47         3.12 o
   4  10   4          2.64          9.29         4.74 o
   5  10   4          1.15          4.95         3.44 o
   6  10   4         73.78         76.55         6.36 o
   7  10   4        307.08        295.56        10.04 o
   8  10   4        221.02        197.78         8.66 o
   9  10   4         27.75         31.11         2.64 o
  10  10   4         93.86         72.09         4.66 o
  11  10   4        193.84        185.97         7.09 o
  12  10   4         19.68         20.89         2.19 o
  13  10   4          0.17          1.61         0.81 o
  -6  11   4         33.58         25.97         2.99 o
  -5  11   4          8.71          7.51         1.46 o
  -4  11   4          2.35          0.63         0.42 o
  -3  11   4         15.84         11.21         2.22 o
  -2  11   4         68.33         69.51         5.89 o
  -1  11   4         15.03         17.11         2.90 o
   0  11   4        420.98        457.02        25.58 o
   1  11   4        269.20        268.81        11.67 o
   2  11   4         34.72         51.79         5.15 o
   3  11   4         55.99         48.89         5.14 o
   4  11   4        226.64        253.99         8.77 o
   5  11   4       1064.80       1142.84        46.96 o
   6  11   4        993.46        861.72        25.07 o
   7  11   4         87.42         93.06         5.89 o
   8  11   4         61.91         46.01         4.15 o
   9  11   4         36.25         36.89         2.83 o
  10  11   4          6.70          7.52         1.27 o
  11  11   4         15.21          9.78         1.58 o
  12  11   4          0.04          0.88         0.38 o
  13  11   4          7.50          6.18         1.47 o
  -5  12   4          0.20          0.93         0.48 o
  -4  12   4         41.38         46.13         4.60 o
  -3  12   4         15.19         11.97         1.46 o
  -2  12   4         96.90        108.86         4.77 o
  -1  12   4         17.69          9.93         1.56 o
   0  12   4         34.05         28.44         3.80 o
   1  12   4         68.18         72.90         6.19 o
   2  12   4        168.34        163.19         9.41 o
   3  12   4         14.63         12.72         1.85 o
   4  12   4         87.94         82.45         5.03 o
   5  12   4        662.53        690.54        18.49 o
   6  12   4        298.45        295.46        11.85 o
   7  12   4        315.88        265.44         9.68 o
   8  12   4         10.19         13.08         1.84 o
   9  12   4         12.56         12.31         1.53 o
  10  12   4         56.10         54.10         3.65 o
  11  12   4          0.06          0.13         0.36 o
  12  12   4         32.38         29.92         3.11 o
  -3  13   4          0.02          2.39         0.93 o
  -2  13   4          3.11          2.93         1.01 o
  -1  13   4          7.46          7.65         1.90 o
   0  13   4         10.04          8.11         1.86 o
   1  13   4          9.02          7.19         2.06 o
   2  13   4        233.70        236.46         7.89 o
   3  13   4          3.47          3.12         0.82 o
   4  13   4        212.65        223.43         7.92 o
   5  13   4        443.58        465.44        11.52 o
   6  13   4         64.78         51.55         2.58 o
   7  13   4         31.15         38.30         2.62 o
   8  13   4          0.51          2.02         0.63 o
   9  13   4         86.10         79.35         3.60 o
  10  13   4         15.92         20.76         2.03 o
  11  13   4         19.02         25.17         2.00 o
  12  13   4         82.38         75.73         2.83 o
  -2  14   4         38.45         43.99         3.04 o
  -1  14   4          0.05          0.06         0.28 o
   0  14   4         23.39         19.62         1.85 o
   1  14   4          1.27          1.56         0.66 o
   2  14   4        440.74        454.11         9.96 o
   3  14   4        148.92        149.54         5.84 o
   4  14   4         14.76         14.04         1.76 o
   5  14   4         11.18         12.00         1.75 o
   6  14   4         39.79         32.93         2.29 o
   7  14   4        201.55        218.13         7.83 o
   8  14   4         27.20         26.27         1.85 o
   9  14   4        106.06        111.91         3.67 o
  10  14   4         20.55         26.45         1.91 o
  11  14   4         46.62         54.70         2.31 o
   0  15   4         42.98         37.75         2.79 o
   1  15   4         15.22         11.47         1.17 o
   2  15   4          3.97          3.27         0.68 o
   3  15   4          2.42          3.88         0.80 o
   4  15   4        113.99        115.72         4.46 o
   5  15   4          4.99          6.34         0.94 o
   6  15   4         30.45         30.09         1.86 o
   7  15   4         16.73         18.08         1.77 o
   8  15   4         60.00         57.53         2.16 o
   9  15   4         81.93         91.53         5.38 o
  10  15   4         35.79         36.73         2.37 o
   2  16   4         32.82         31.99         2.38 o
   3  16   4         23.98         31.11         2.67 o
   4  16   4          8.98         12.15         1.77 o
   5  16   4        127.74        121.94         5.76 o
   6  16   4          9.79          7.63         1.45 o
   7  16   4         96.47        103.72         5.10 o
  -9 -13   5          2.93          6.09         1.30 o
  -8 -13   5         22.64         30.29         1.79 o
  -7 -13   5          3.92          9.41         1.06 o
  -6 -13   5          0.27          1.31         0.41 o
  -5 -13   5          8.39         16.31         1.48 o
  -4 -13   5          5.82          2.57         0.73 o
  -3 -13   5         24.14         17.80         2.22 o
  -2 -13   5          4.08          5.81         0.76 o
  -1 -13   5          9.23         10.34         1.30 o
 -10 -12   5          0.26          4.24         0.78 o
  -9 -12   5          4.53          4.01         0.79 o
  -8 -12   5          2.84          3.13         0.73 o
  -7 -12   5          9.41          8.91         1.27 o
  -6 -12   5          6.53          7.37         1.31 o
  -5 -12   5         21.07         19.45         3.07 o
  -4 -12   5         10.17         14.07         1.66 o
  -3 -12   5         33.18         38.65         2.75 o
  -2 -12   5         67.69         65.84         3.49 o
  -1 -12   5          0.48          0.60         0.72 o
   0 -12   5         16.02         14.05         2.14 o
   1 -12   5         67.33         58.01         3.87 o
   2 -12   5        181.03        161.53         5.36 o
 -11 -11   5         34.76         33.72         2.84 o
 -10 -11   5        165.27        186.42        11.08 o
  -9 -11   5        106.04        105.68         4.71 o
  -8 -11   5        145.93        147.81         5.76 o
  -7 -11   5        138.23        142.62         6.39 o
  -6 -11   5          0.66          2.26         1.11 o
  -5 -11   5         46.43         45.27         3.33 o
  -4 -11   5        300.06        298.43         8.70 o
  -3 -11   5          0.13          0.03         0.55 o
  -2 -11   5         37.69         42.54         3.26 o
  -1 -11   5        148.23        137.47         5.70 o
   0 -11   5         12.94         14.40         2.77 o
   1 -11   5         18.17         15.22         2.58 o
   2 -11   5         43.73         39.81         3.65 o
   3 -11   5         44.98         37.92         3.12 o
 -12 -10   5         16.01         13.25         1.34 o
 -11 -10   5        252.64        280.25         9.95 o
 -10 -10   5         11.30         13.51         1.80 o
  -9 -10   5        120.16        117.90         7.14 o
  -8 -10   5          3.89          2.25         0.78 o
  -7 -10   5         74.62         69.37         6.41 o
  -6 -10   5         43.52         47.57         3.56 o
  -5 -10   5          1.07          2.09         1.01 o
  -4 -10   5         66.08         68.83         4.34 o
  -3 -10   5         14.88          8.95         2.27 o
  -2 -10   5        116.50        118.04         7.51 o
  -1 -10   5         30.67         28.61         2.73 o
   0 -10   5         31.35         36.46         3.05 o
   1 -10   5         41.70         46.60         5.11 o
   2 -10   5         15.21         13.92         2.65 o
   3 -10   5          7.66          7.74         1.79 o
   4 -10   5          7.49         10.22         1.75 o
   5 -10   5         15.06         10.88         1.69 o
 -13  -9   5         59.95         58.22         3.23 o
 -12  -9   5          0.75         -0.33         1.01 o
 -11  -9   5         80.99         72.29         5.78 o
 -10  -9   5         60.64         61.44         4.13 o
  -9  -9   5         53.49         58.15         4.10 o
  -8  -9   5          7.60         10.76         1.79 o
  -7  -9   5        267.03        216.28         7.78 o
  -6  -9   5        597.71        520.64        12.13 o
  -5  -9   5         83.26         85.74         4.92 o
  -4  -9   5        698.01        657.63        13.44 o
  -3  -9   5          5.88          9.64         1.60 o
  -2  -9   5        320.93        276.60         8.66 o
  -1  -9   5         43.49         47.97         3.54 o
   0  -9   5          4.15         17.65         3.54 o
   1  -9   5        202.79        209.40        10.56 o
   2  -9   5         86.70        106.50         7.51 o
   3  -9   5         20.12         19.19         3.06 o
   4  -9   5         19.00         14.21         2.47 o
   5  -9   5          0.31          0.93         0.78 o
   6  -9   5          9.52          6.00         1.17 o
 -13  -8   5          2.67          1.49         0.59 o
 -12  -8   5          0.44         -0.23         0.51 o
 -11  -8   5         17.04         20.47         3.24 o
 -10  -8   5          6.94          6.77         1.54 o
  -9  -8   5          9.46         12.55         2.17 o
  -8  -8   5        113.76         88.84         4.19 o
  -7  -8   5        175.25        160.39         6.72 o
  -6  -8   5        135.28        119.15         5.75 o
  -5  -8   5         54.51         58.35         3.69 o
  -4  -8   5         20.86         20.49         2.13 o
  -3  -8   5         13.34         16.38         1.79 o
  -2  -8   5        106.71        101.68         4.70 o
  -1  -8   5        620.76        540.29        10.86 o
   0  -8   5         62.33         56.12         5.55 o
   1  -8   5        337.38        323.95        13.24 o
   2  -8   5        355.08        312.35        13.46 o
   3  -8   5         25.14         29.76         3.91 o
   4  -8   5         42.10         43.37         4.76 o
   5  -8   5          6.70          6.44         1.52 o
   6  -8   5         49.22         49.92         4.15 o
   7  -8   5          0.17          1.40         0.73 o
 -13  -7   5         10.23         14.98         2.04 o
 -12  -7   5        106.63        101.53         5.02 o
 -11  -7   5          1.68          5.41         1.61 o
 -10  -7   5         18.64         17.71         3.37 o
  -9  -7   5        380.99        319.62        11.10 o
  -8  -7   5         69.07         64.88         3.57 o
  -7  -7   5         67.75         60.19         8.80 o
  -6  -7   5         71.14         75.84         4.10 o
  -5  -7   5         37.70         37.81         3.15 o
  -4  -7   5         53.99         48.33         9.11 o
  -3  -7   5        368.66        329.58        24.36 o
  -2  -7   5       1113.41       1055.17        44.58 o
  -1  -7   5         97.88         96.76         6.13 o
   0  -7   5       1288.70       1286.14        22.57 o
   1  -7   5         64.94         61.14         5.13 o
   2  -7   5         36.84         43.19         5.00 o
   3  -7   5          0.95          9.78         2.92 o
   4  -7   5         50.15         39.44         4.89 o
   5  -7   5          2.38          1.94         1.29 o
   6  -7   5          9.41         14.00         2.76 o
   7  -7   5         20.61         22.25         2.90 o
   8  -7   5          2.17          1.83         0.71 o
 -13  -6   5        132.66        131.22         6.22 o
 -12  -6   5         81.22         69.05         3.86 o
 -11  -6   5        350.47        371.62        14.11 o
 -10  -6   5          0.07         -0.61         1.60 o
  -9  -6   5         45.50         54.99         3.50 o
  -8  -6   5        151.65        138.40         5.09 o
  -7  -6   5        125.73        113.40         5.96 o
  -6  -6   5         36.72         46.01         5.85 o
  -5  -6   5        365.36        378.35        24.23 o
  -4  -6   5        360.12        330.58        22.81 o
  -3  -6   5         14.53         11.64         3.85 o
  -2  -6   5         14.36          7.44         3.42 o
  -1  -6   5         68.44         72.40        11.47 o
   0  -6   5        409.79        392.52        27.36 o
   1  -6   5        471.40        565.37        34.16 o
   2  -6   5          9.94         22.60         3.09 o
   3  -6   5          0.33          4.38         1.78 o
   4  -6   5         32.69         33.01         4.45 o
   5  -6   5         71.18         58.98         5.99 o
   6  -6   5        304.46        284.33        12.43 o
   7  -6   5          9.89         13.43         2.45 o
   8  -6   5          0.67          0.47         0.76 o
   9  -6   5          5.89          2.86         0.77 o
 -13  -5   5         54.78         43.54         3.53 o
 -12  -5   5         13.40         17.49         3.85 o
 -11  -5   5         13.18         11.07         2.25 o
 -10  -5   5          1.12         -1.08         1.08 o
  -9  -5   5        317.71        265.86         8.45 o
  -8  -5   5        547.42        472.14         9.21 o
  -7  -5   5        469.10        442.02         8.13 o
  -6  -5   5        899.00        923.33        27.52 o
  -5  -5   5        338.16        375.70        16.01 o
  -4  -5   5        250.97        252.17        12.80 o
  -3  -5   5        318.51        286.48        20.19 o
  -2  -5   5        625.29        628.26        30.40 o
  -1  -5   5       1012.91       1212.28        43.33 o
   0  -5   5          2.96         29.68         7.10 o
   1  -5   5         41.10         72.55        11.99 o
   2  -5   5        148.47        117.38        15.39 o
   3  -5   5         51.97         51.23         7.12 o
   4  -5   5        443.02        393.37        10.03 o
   5  -5   5          6.81         10.73         2.03 o
   6  -5   5        109.25         94.03         5.41 o
   7  -5   5          0.42          4.85         1.51 o
   8  -5   5         42.91         36.66         4.23 o
   9  -5   5          4.39          3.94         1.27 o
 -13  -4   5         24.91         19.58         2.26 o
 -12  -4   5        136.33        129.06         4.75 o
 -11  -4   5          0.10         21.02         2.25 o
 -10  -4   5          8.61          9.94         2.26 o
  -9  -4   5          0.18          2.31         1.57 o
  -8  -4   5          2.69          5.15         0.98 o
  -7  -4   5        603.04        618.05        30.87 o
  -6  -4   5         45.42         45.12         5.92 o
  -5  -4   5       1415.56       1562.42        26.10 o
  -4  -4   5        280.58        292.66        13.22 o
  -3  -4   5       1566.08       1644.63        30.74 o
  -2  -4   5        274.39        255.14        14.38 o
  -1  -4   5        278.05        333.61        20.82 o
   0  -4   5       1539.59       1763.96        50.51 o
   1  -4   5          0.87         35.90         8.77 o
   2  -4   5        431.64        423.10        27.41 o
   3  -4   5         52.84         51.70        10.47 o
   4  -4   5         85.30         84.66         6.14 o
   5  -4   5         53.86         60.41         5.39 o
   6  -4   5          3.74         14.73         3.10 o
   7  -4   5         84.60         71.25         6.66 o
   8  -4   5         21.34         29.54         2.92 o
   9  -4   5         17.14         15.92         1.89 o
  10  -4   5          0.00          0.08         0.36 o
 -13  -3   5         35.75         37.02         2.93 o
 -12  -3   5          4.05          2.60         0.69 o
 -11  -3   5          6.98        133.86        19.28 o
 -10  -3   5         13.79         13.14         1.75 o
  -9  -3   5         14.65         14.30         2.87 o
  -8  -3   5        389.65        344.35         8.34 o
  -7  -3   5          0.30          3.00         2.11 o
  -6  -3   5        116.50         97.74         8.53 o
  -5  -3   5        303.94        361.16        15.47 o
  -4  -3   5        154.99        193.70         7.20 o
  -3  -3   5         54.16         56.75         5.78 o
  -2  -3   5       2199.59       2568.95        36.50 o
  -1  -3   5        158.85        237.12        10.78 o
   0  -3   5       1808.39       1730.61        45.45 o
   1  -3   5        706.85       1202.87        41.13 o
   2  -3   5       1090.27       1090.10        41.02 o
   3  -3   5        119.97        117.72        14.29 o
   4  -3   5         51.50         60.62        11.12 o
   5  -3   5          2.42          7.70         1.90 o
   6  -3   5          0.85          4.40         3.44 o
   7  -3   5          5.86         14.63         3.09 o
   8  -3   5         11.31          9.03         2.52 o
   9  -3   5          0.69          4.51         1.82 o
  10  -3   5         28.83         36.26         2.40 o
  11  -3   5         10.29         12.19         1.53 o
 -13  -2   5         24.14         22.86         1.98 o
 -12  -2   5          7.83          7.16         1.48 o
 -11  -2   5        150.82        124.80         5.86 o
 -10  -2   5         71.57        102.04        13.22 o
  -9  -2   5        116.21        104.14         5.00 o
  -8  -2   5         17.68         14.97         2.28 o
  -7  -2   5         22.87         23.96         6.33 o
  -6  -2   5        123.71        115.37        13.55 o
  -5  -2   5        343.35        402.48        25.75 o
  -4  -2   5        221.37        264.77         7.76 o
  -3  -2   5        972.14       1003.94        17.30 o
  -2  -2   5         33.99         30.87         7.30 o
  -1  -2   5       2661.83       2803.42        36.14 o
   0  -2   5        318.81        261.17        16.04 o
   1  -2   5        227.89        221.10        16.19 o
   2  -2   5        112.02        156.11        14.03 o
   3  -2   5        726.78        710.35        32.77 o
   4  -2   5        123.84        127.82        15.30 o
   5  -2   5         48.57         64.96        11.92 o
   6  -2   5        365.05        372.74        12.61 o
   7  -2   5        192.19        182.00        10.19 o
   8  -2   5          3.03          2.16         0.92 o
   9  -2   5         86.29         76.56         6.57 o
  10  -2   5         31.35         39.66         4.44 o
  11  -2   5         36.89         49.40         2.18 o
 -12  -1   5         13.78         10.41         1.21 o
 -11  -1   5         43.70         78.83         3.91 o
 -10  -1   5         82.67         73.29         4.00 o
  -9  -1   5          0.22          2.90         1.16 o
  -8  -1   5         93.14         87.08         4.15 o
  -7  -1   5          3.87          2.99         1.77 o
  -6  -1   5        341.17        347.58        23.91 o
  -5  -1   5        542.37        586.18        18.45 o
  -4  -1   5        909.47       1042.42        20.41 o
  -3  -1   5         89.27        114.97         5.34 o
  -2  -1   5        454.96        563.14        10.17 o
  -1  -1   5        609.14        714.73        13.61 o
   0  -1   5        489.28        580.52        15.76 o
   1  -1   5        235.28        199.55        13.68 o
   2  -1   5       1360.03       1177.68        35.74 o
   3  -1   5        217.21        249.24        17.00 o
   4  -1   5          0.71         11.09         2.60 o
   5  -1   5        234.43        234.79        20.99 o
   6  -1   5         70.31         48.15         7.52 o
   7  -1   5          0.05          2.81         1.44 o
   8  -1   5         16.07         10.84         2.59 o
   9  -1   5         17.63         15.56         3.03 o
  10  -1   5          3.24         -0.37         1.13 o
  11  -1   5         18.73         14.99         2.51 o
  12  -1   5         32.25         40.79         3.35 o
 -12   0   5         58.03         42.32         3.06 o
 -11   0   5         28.91         56.23         3.19 o
 -10   0   5          2.68          1.39         1.66 o
  -9   0   5        846.24        840.20        24.62 o
  -8   0   5        128.99        115.56         5.32 o
  -7   0   5        450.24        419.81        20.41 o
  -6   0   5        542.33        576.05        25.98 o
  -5   0   5        313.53        329.06        15.16 o
  -4   0   5        216.82        212.27        21.56 o
  -3   0   5        726.51        703.18        11.67 o
  -2   0   5        112.53        146.67         3.43 o
  -1   0   5       1939.86       2072.12        19.64 o
   0   0   5        894.90        933.35        15.71 o
   1   0   5        471.45        473.47        14.21 o
   2   0   5        883.14        951.86        30.57 o
   3   0   5        618.35        625.63        18.64 o
   4   0   5       2125.55       1991.84        95.66 o
   5   0   5        728.67        719.97        39.72 o
   6   0   5        379.81        353.69        33.35 o
   7   0   5        278.30        260.07         9.71 o
   8   0   5         28.60         34.58         2.55 o
   9   0   5          0.23          1.88         1.25 o
  10   0   5          2.37          6.08         1.77 o
  11   0   5        101.23        124.24         7.53 o
  12   0   5        102.46        115.15         3.34 o
 -12   1   5         15.56         20.82         1.50 o
 -11   1   5         77.24         86.79         5.34 o
 -10   1   5         79.83         65.95         5.46 o
  -9   1   5         12.81         15.71         2.77 o
  -8   1   5         17.21         15.89         2.92 o
  -7   1   5          0.47          1.67         1.32 o
  -6   1   5          0.65          1.23         1.60 o
  -5   1   5        119.83        137.94         8.05 o
  -4   1   5         12.25         10.68         2.10 o
  -3   1   5       2056.72       2292.65        32.83 o
  -2   1   5       2229.64       2296.97        21.33 o
  -1   1   5        118.73         85.84         3.23 o
   0   1   5         88.84        136.77         4.84 o
   1   1   5        198.94        200.52         7.40 o
   2   1   5       1625.42       1589.73        27.42 o
   3   1   5       2802.63       2991.72        40.37 o
   4   1   5         11.89          6.15         1.92 o
   5   1   5        533.08        507.39        15.14 o
   6   1   5        144.43        140.85        12.10 o
   7   1   5         17.32         11.33         2.94 o
   8   1   5         12.47         12.37         1.71 o
   9   1   5        500.39        473.33        14.19 o
  10   1   5        128.43        109.68         7.79 o
  11   1   5          8.36         11.08         2.45 o
  12   1   5          4.13          5.49         1.43 o
  13   1   5          4.14          4.43         0.91 o
 -12   2   5          0.37          2.41         0.85 o
 -11   2   5          0.30          0.70         0.71 o
 -10   2   5         29.62         38.81         4.03 o
  -9   2   5         16.01         12.08         2.52 o
  -8   2   5        126.41        121.17         7.73 o
  -7   2   5         52.37         46.19         3.82 o
  -6   2   5        131.13        126.81         8.75 o
  -5   2   5       1371.02       1177.18        30.49 o
  -4   2   5        531.75        555.33        19.27 o
  -3   2   5        233.88        193.40        11.21 o
  -2   2   5       2107.48       2090.20        31.36 o
  -1   2   5         51.89         94.41         6.82 o
   0   2   5        334.64        546.05        14.63 o
   1   2   5       2241.63       2382.76        25.52 o
   2   2   5        541.75        527.39        12.46 o
   3   2   5         43.42         46.72         3.87 o
   4   2   5        942.45        923.94        23.34 o
   5   2   5         20.79         32.93         4.21 o
   6   2   5         11.18         14.29         5.26 o
   7   2   5          0.09         -2.49         2.49 o
   8   2   5        180.27        167.05         5.99 o
   9   2   5        177.67        172.82         7.15 o
  10   2   5        166.35        165.44         5.49 o
  11   2   5         58.21         54.01         5.28 o
  12   2   5          1.53          2.75         1.20 o
  13   2   5          0.36          0.73         0.53 o
 -11   3   5          0.90          1.08         0.43 o
 -10   3   5         29.39         31.86         3.44 o
  -9   3   5          9.41          7.66         1.79 o
  -8   3   5         43.65         48.02         4.94 o
  -7   3   5         45.80         45.53         5.72 o
  -6   3   5          0.57          0.27         0.56 o
  -5   3   5         48.67         28.42         4.95 o
  -4   3   5        180.86        174.46        11.54 o
  -3   3   5         17.88         11.74         2.84 o
  -2   3   5         21.77         23.28         3.71 o
  -1   3   5          1.45         20.49         9.20 o
   1   3   5        632.89        661.77        13.91 o
   2   3   5         94.22        169.16         6.82 o
   3   3   5        189.53        210.55         8.10 o
   4   3   5        570.56        688.07        27.28 o
   5   3   5         29.91         26.06         4.24 o
   6   3   5        650.54        600.66        31.83 o
   7   3   5        324.89        358.38        26.69 o
   8   3   5        216.47        195.76         6.30 o
   9   3   5        226.91        198.96         7.13 o
  10   3   5          6.25         14.11         2.75 o
  11   3   5        225.20        234.23         6.31 o
  12   3   5         29.83         24.60         3.26 o
  13   3   5         72.18         81.49         3.50 o
 -11   4   5          3.46          3.26         0.92 o
 -10   4   5          3.98          2.65         0.74 o
  -9   4   5        101.41         96.87         4.78 o
  -8   4   5         66.77         80.24         6.22 o
  -7   4   5        205.97        191.88         9.78 o
  -6   4   5         57.76         62.43         7.33 o
  -5   4   5         83.63         72.81         8.29 o
  -4   4   5         95.26        101.17         9.21 o
  -3   4   5          7.87         11.16         4.41 o
  -2   4   5         90.08         58.40         6.14 o
  -1   4   5        877.16        722.38        20.19 o
   0   4   5         86.80        159.22        13.90 o
   1   4   5       5934.28       5981.69       142.78 o
   2   4   5         24.54         62.78         4.99 o
   3   4   5       1236.24       1202.92        24.29 o
   4   4   5        161.55        199.89        10.77 o
   5   4   5       1637.41       1702.41        33.67 o
   6   4   5        249.23        223.73        19.06 o
   7   4   5        440.59        425.87        28.57 o
   8   4   5        380.80        369.39        12.59 o
   9   4   5          3.12          9.23         1.35 o
  10   4   5        172.08        163.88         6.66 o
  11   4   5         93.97         82.54         4.62 o
  12   4   5         12.92         11.89         1.78 o
  13   4   5        241.29        259.80         6.42 o
 -10   5   5          0.02          1.12         0.77 o
  -9   5   5         19.25         17.14         1.90 o
  -8   5   5          4.99          3.79         1.88 o
  -7   5   5         24.51         26.88         3.79 o
  -6   5   5          1.23          4.07         1.24 o
  -5   5   5         34.51         45.95         4.17 o
  -4   5   5         15.43         13.97         6.03 o
  -3   5   5          3.26          5.95         4.75 o
  -2   5   5        455.78        486.85        18.05 o
  -1   5   5       3728.17       3922.26        78.67 o
   1   5   5       1396.18       1521.37        43.22 o
   2   5   5       4507.61       4685.15       129.57 o
   3   5   5        535.78        553.17        16.69 o
   4   5   5       2711.45       2822.26        41.02 o
   5   5   5        297.68        320.38        14.76 o
   6   5   5        186.13        207.00        12.58 o
   7   5   5        174.32        175.48        17.99 o
   8   5   5         22.73         28.56         2.42 o
   9   5   5         18.53         20.93         2.31 o
  10   5   5         23.49         19.37         2.38 o
  11   5   5          7.67         12.57         2.09 o
  12   5   5          0.36          0.37         0.49 o
  13   5   5         88.04         86.22         3.65 o
 -10   6   5          6.11         12.19         1.63 o
  -9   6   5          7.92         10.85         2.02 o
  -8   6   5        127.28        155.10         5.90 o
  -7   6   5          0.26          1.03         0.66 o
  -6   6   5        100.52        104.67         5.18 o
  -5   6   5          9.06         14.85         1.91 o
  -4   6   5         11.47         17.26         3.79 o
  -3   6   5       1324.43       1260.09        56.28 o
  -2   6   5        296.23        305.62        25.77 o
  -1   6   5        268.94        261.28        21.86 o
   0   6   5        991.55       1406.57        47.50 o
   1   6   5        367.37        435.84        24.83 o
   2   6   5       1538.19       1416.33        43.69 o
   3   6   5        937.83        920.84        22.14 o
   4   6   5       1787.42       1856.79        34.02 o
   5   6   5       1156.95       1113.38        28.08 o
   6   6   5        310.90        303.66        16.62 o
   7   6   5        357.76        333.09        24.51 o
   8   6   5        348.72        339.63         8.59 o
   9   6   5          2.53          7.15         1.55 o
  10   6   5        124.51        112.37         5.37 o
  11   6   5          4.57          4.93         1.54 o
  12   6   5          3.14          6.96         1.34 o
  13   6   5         13.55         17.52         1.41 o
  -9   7   5          0.08          1.36         0.65 o
  -8   7   5         57.91         50.20         4.47 o
  -7   7   5          1.06          2.22         0.76 o
  -6   7   5          4.68          3.18         0.89 o
  -5   7   5        330.84        314.41         9.58 o
  -4   7   5          0.08          2.91         0.90 o
  -3   7   5        396.94        384.58        14.02 o
  -2   7   5         15.72         43.19        10.05 o
  -1   7   5        286.11        235.51        22.00 o
   0   7   5         31.17         45.11         9.28 o
   1   7   5       1317.76       1316.84        46.07 o
   2   7   5       1115.19       1129.73        41.85 o
   3   7   5        443.78        383.68        26.70 o
   4   7   5        939.42       1039.53        26.37 o
   5   7   5        355.48        370.26        16.60 o
   6   7   5       1241.31       1231.76        64.70 o
   7   7   5        509.19        443.04        28.06 o
   8   7   5        491.32        416.78         9.89 o
   9   7   5        214.31        190.26         7.27 o
  10   7   5        111.38        104.54         7.16 o
  11   7   5        234.99        246.69        14.15 o
  12   7   5        203.25        201.15        10.13 o
  13   7   5         24.01         30.57         2.27 o
  -8   8   5          0.09          0.32         0.66 o
  -7   8   5         21.95         20.03         2.84 o
  -6   8   5          0.24          3.81         1.48 o
  -5   8   5        230.48        253.47         8.00 o
  -4   8   5        151.51        171.45         6.54 o
  -3   8   5        148.15        159.84         5.93 o
  -2   8   5          0.45         12.76         1.63 o
  -1   8   5        589.35        634.06        38.04 o
   0   8   5        101.82        127.35        16.17 o
   1   8   5        367.19        297.68        23.19 o
   2   8   5         84.23         79.81        11.76 o
   3   8   5        276.81        263.68        21.58 o
   4   8   5         43.62         37.90         5.94 o
   5   8   5        453.64        447.80        18.81 o
   6   8   5          2.34          4.82         2.60 o
   7   8   5          0.43          3.94         1.06 o
   8   8   5        361.54        343.53         7.77 o
   9   8   5         57.82         42.87         3.52 o
  10   8   5        124.23        116.05         5.82 o
  11   8   5         24.99         32.22         3.06 o
  12   8   5         22.23         20.71         3.68 o
  13   8   5        106.67        117.84         7.43 o
  -8   9   5          7.75          4.52         0.67 o
  -7   9   5         53.31         49.79         3.91 o
  -6   9   5        152.43        164.81         8.24 o
  -5   9   5         54.26         54.70         5.26 o
  -4   9   5         62.41         74.22         6.09 o
  -3   9   5        271.43        274.42        11.69 o
  -2   9   5          0.79         11.20         2.50 o
  -1   9   5         20.13         26.99         3.35 o
   0   9   5        678.21        706.52        15.79 o
   1   9   5        443.60        386.44        27.67 o
   2   9   5        401.28        382.38        26.90 o
   3   9   5       1074.27       1001.49        43.89 o
   4   9   5          1.68          3.48         1.69 o
   5   9   5         28.70         26.31         4.98 o
   6   9   5        310.15        289.28         9.67 o
   7   9   5        385.76        349.12         7.93 o
   8   9   5        187.56        179.32         6.12 o
   9   9   5         56.28         43.59         3.69 o
  10   9   5        244.54        206.53         7.87 o
  11   9   5          6.61          9.56         1.65 o
  12   9   5         30.99         40.51         3.03 o
  13   9   5         46.62         39.55         4.27 o
  -7  10   5         25.67         24.86         1.60 o
  -6  10   5          6.57          6.43         1.51 o
  -5  10   5         37.42         46.10         4.26 o
  -4  10   5          0.02          0.99         0.77 o
  -3  10   5          2.51          1.05         0.83 o
  -2  10   5        160.16        179.62         9.47 o
  -1  10   5        104.85        128.58         7.96 o
   0  10   5          2.84          6.05         1.93 o
   1  10   5          8.57         15.34         2.00 o
   2  10   5         21.64         33.89         2.67 o
   3  10   5          0.70          5.60         2.66 o
   4  10   5        434.52        423.47        13.51 o
   5  10   5          0.85          1.33         0.41 o
   6  10   5        697.41        601.12        13.25 o
   7  10   5        233.55        220.81         7.51 o
   8  10   5       1892.04       1585.53        21.90 o
   9  10   5          0.29          2.82         1.29 o
  10  10   5         25.54         29.72         2.96 o
  11  10   5         18.17         16.05         2.03 o
  12  10   5          0.59          6.48         1.28 o
  13  10   5          0.02         -0.15         0.69 o
  -6  11   5          2.23          1.56         0.36 o
  -5  11   5          1.43          4.38         1.30 o
  -4  11   5          8.68          9.57         1.90 o
  -3  11   5          0.43          1.96         1.05 o
  -2  11   5         49.07         54.92         5.16 o
  -1  11   5         21.98         35.66         3.28 o
   0  11   5        231.32        236.99        18.71 o
   1  11   5         46.47         46.62         3.65 o
   2  11   5        391.29        373.34        13.62 o
   3  11   5        202.96        202.66        10.21 o
   4  11   5        240.12        248.29        12.64 o
   5  11   5         90.15         85.47         7.88 o
   6  11   5        295.18        288.89         9.11 o
   7  11   5          0.16          3.16         1.39 o
   8  11   5        311.28        244.32         9.89 o
   9  11   5         77.32         93.02         4.47 o
  10  11   5          6.70          2.94         1.12 o
  11  11   5         33.00         33.19         2.82 o
  12  11   5        225.01        248.29        15.11 o
  13  11   5         70.04         60.81         4.40 o
  -5  12   5         10.94         14.62         1.62 o
  -4  12   5          5.09          2.85         0.64 o
  -3  12   5          0.05          1.07         0.53 o
  -2  12   5          5.35          6.14         1.15 o
  -1  12   5         67.62         73.26         4.06 o
   0  12   5        155.11        160.79         9.61 o
   1  12   5          2.21          2.54         1.27 o
   2  12   5        297.68        302.20        12.62 o
   3  12   5         28.04         33.46         3.11 o
   4  12   5          9.59         10.62         1.79 o
   5  12   5          3.83          2.88         1.52 o
   6  12   5        111.05        115.89         4.70 o
   7  12   5        275.65        248.05         6.98 o
   8  12   5         23.13         17.10         1.86 o
   9  12   5         34.65         36.72         2.62 o
  10  12   5         95.33         79.31         5.13 o
  11  12   5          8.39          5.97         1.15 o
  12  12   5         67.50         80.25         3.50 o
  -3  13   5          0.47          1.33         0.57 o
  -2  13   5          8.59         11.46         2.04 o
  -1  13   5         17.83         23.94         3.06 o
   0  13   5        192.06        193.94         9.18 o
   1  13   5          3.22          4.73         1.58 o
   2  13   5          7.99         11.89         1.70 o
   3  13   5        184.43        221.88         7.64 o
   4  13   5        183.46        176.01         9.05 o
   5  13   5         78.16         83.01         7.05 o
   6  13   5        329.49        342.08        11.37 o
   7  13   5         90.96         78.30         3.63 o
   8  13   5         24.34         29.16         2.20 o
   9  13   5         63.32         56.84         2.98 o
  10  13   5        181.27        191.60         6.10 o
  11  13   5          0.40          1.56         0.62 o
  12  13   5         27.74         26.14         2.40 o
  -2  14   5          1.19         16.13         1.34 o
  -1  14   5         22.87         27.61         2.01 o
   0  14   5          5.58          9.01         1.29 o
   1  14   5          2.70          2.37         0.65 o
   2  14   5         18.82         24.63         2.31 o
   3  14   5        163.88        161.98         6.01 o
   4  14   5         42.87         44.58         3.17 o
   5  14   5          3.52          2.90         1.03 o
   6  14   5         40.52         53.11         3.64 o
   7  14   5         50.46         44.44         2.39 o
   8  14   5         77.98         90.56         3.38 o
   9  14   5         13.34         12.95         1.44 o
  10  14   5         82.32         78.39         3.28 o
  11  14   5         28.47         37.12         1.92 o
   1  15   5         30.42         26.70         1.80 o
   2  15   5         70.77         73.73         3.26 o
   3  15   5        115.54        116.57         4.26 o
   4  15   5          7.23          4.27         0.79 o
   5  15   5          2.98          3.42         0.90 o
   6  15   5         73.62         68.22         3.57 o
   7  15   5          0.85          0.37         0.40 o
   8  15   5          5.06          6.07         0.93 o
   9  15   5          0.39          1.03         0.41 o
   3  16   5         12.25         11.79         1.58 o
   4  16   5         26.70         28.88         2.64 o
   5  16   5          3.87          1.83         0.44 o
   6  16   5          2.08          3.02         0.54 o
   7  16   5         71.83         68.41         3.93 o
  -7 -13   6         19.68         19.15         1.58 o
  -6 -13   6        186.66        183.59         7.85 o
  -5 -13   6          2.06          0.62         0.54 o
  -4 -13   6          4.79          4.54         0.83 o
  -9 -12   6         85.35        101.33         8.95 o
  -8 -12   6          1.90          2.37         0.62 o
  -7 -12   6         56.81         58.10         2.97 o
  -6 -12   6          0.85          0.62         0.51 o
  -5 -12   6          0.66          0.90         0.45 o
  -4 -12   6         69.29         74.11         3.43 o
  -3 -12   6          2.77          1.44         1.02 o
  -2 -12   6         12.37          9.58         1.75 o
  -1 -12   6         16.58         15.46         2.11 o
   0 -12   6          8.95          3.33         0.91 o
   1 -12   6          5.99          1.83         0.59 o
 -11 -11   6         30.96         44.70         2.78 o
 -10 -11   6         98.97        139.11         5.95 o
  -9 -11   6          0.35          3.89         0.85 o
  -8 -11   6         14.30         11.20         1.47 o
  -7 -11   6          0.67          0.09         0.62 o
  -6 -11   6          9.96         13.15         1.66 o
  -5 -11   6          0.74          3.14         1.48 o
  -4 -11   6         31.67         29.76         2.57 o
  -3 -11   6          2.33          1.61         0.93 o
  -2 -11   6         21.05         18.95         2.34 o
  -1 -11   6          2.86          0.69         0.60 o
   0 -11   6         66.26         62.88         5.14 o
   1 -11   6          7.61          7.78         1.70 o
   2 -11   6          1.73          1.39         0.52 o
   3 -11   6         23.98         15.67         1.68 o
 -11 -10   6          1.13          1.18         0.63 o
 -10 -10   6          0.98          2.85         1.03 o
  -9 -10   6          9.57          7.82         2.04 o
  -8 -10   6          8.17          3.99         1.04 o
  -7 -10   6         24.97         29.42         2.18 o
  -6 -10   6          1.32          3.20         0.82 o
  -5 -10   6          1.67          5.26         1.19 o
  -4 -10   6          0.72          2.68         0.90 o
  -3 -10   6          0.17          0.41         0.59 o
  -2 -10   6         11.95          9.74         1.54 o
  -1 -10   6        208.68        205.66        10.48 o
   0 -10   6        468.96        466.21        15.20 o
   1 -10   6         52.08         50.49         4.83 o
   2 -10   6          3.44          1.56         0.45 o
   3 -10   6          0.21          0.37         0.29 o
   4 -10   6         31.72         19.33         2.08 o
 -12  -9   6         95.54         90.56         3.15 o
 -11  -9   6          5.00          2.22         0.98 o
 -10  -9   6          5.37          4.04         1.41 o
  -9  -9   6        107.58         93.51         4.93 o
  -8  -9   6         21.49         27.08         2.18 o
  -7  -9   6         24.93         28.93         2.82 o
  -6  -9   6          5.95          3.00         0.73 o
  -5  -9   6         11.88         14.78         2.02 o
  -4  -9   6         44.68         39.87         3.24 o
  -3  -9   6        151.18        129.13         4.81 o
  -2  -9   6        194.80        162.83         9.63 o
  -1  -9   6          1.98         -0.09         0.73 o
   0  -9   6         64.61         64.17         5.85 o
   1  -9   6          0.94          1.25         0.89 o
   2  -9   6         27.48         25.13         3.69 o
   3  -9   6          0.57          0.92         0.55 o
   4  -9   6         11.54          9.81         2.01 o
   5  -9   6          1.47          0.67         0.62 o
 -12  -8   6          6.17          6.85         0.96 o
 -11  -8   6          8.12          9.87         1.96 o
 -10  -8   6         19.57         16.00         2.95 o
  -9  -8   6         14.24         12.03         1.52 o
  -8  -8   6         19.73         20.37         1.98 o
  -7  -8   6          9.62         10.17         1.64 o
  -6  -8   6          0.20          2.88         0.86 o
  -5  -8   6         99.82         81.59         4.65 o
  -4  -8   6         77.77         70.83         4.31 o
  -3  -8   6        163.23        170.38         6.67 o
  -2  -8   6         70.08         76.19         6.48 o
  -1  -8   6        603.82        519.40        16.75 o
   0  -8   6         60.46         49.04         5.23 o
   1  -8   6        118.11        109.58         7.88 o
   2  -8   6        223.27        212.30        10.64 o
   3  -8   6         48.10         48.78         5.02 o
   4  -8   6         43.42         38.90         4.28 o
   5  -8   6          8.93         11.76         2.27 o
   6  -8   6          0.07          0.06         0.39 o
 -13  -7   6         15.54          8.50         1.31 o
 -12  -7   6         95.13         98.23         3.96 o
 -11  -7   6         16.57         15.45         2.72 o
 -10  -7   6         95.30        115.92         7.99 o
  -9  -7   6        191.38        176.49         5.82 o
  -8  -7   6        494.29        453.28         9.42 o
  -7  -7   6          4.07          3.59         1.01 o
  -6  -7   6        478.65        444.16        16.42 o
  -5  -7   6        789.73        750.81        13.89 o
  -4  -7   6        582.71        546.48        11.37 o
  -3  -7   6        129.75        112.33         6.86 o
  -2  -7   6         63.34         79.75         6.43 o
  -1  -7   6          0.23          4.48         1.51 o
   0  -7   6        501.21        450.09        13.70 o
   1  -7   6          3.18          9.45         2.29 o
   2  -7   6          4.16          5.27         1.68 o
   3  -7   6         87.00         75.86         6.59 o
   4  -7   6          7.88          7.18         1.98 o
   5  -7   6         12.96         14.13         2.55 o
   6  -7   6          0.35         -0.56         0.56 o
   7  -7   6          5.46          3.50         1.05 o
 -13  -6   6         26.65         20.49         2.09 o
 -12  -6   6          1.58          1.48         0.55 o
 -11  -6   6          5.26          2.68         1.16 o
 -10  -6   6         23.65         18.40         3.18 o
  -9  -6   6        169.85        166.31         5.65 o
  -8  -6   6        351.93        287.44         7.43 o
  -7  -6   6         78.17         66.86         3.54 o
  -6  -6   6        142.07        136.76         5.87 o
  -5  -6   6          0.49         -0.18         0.92 o
  -4  -6   6         77.40         77.11        11.41 o
  -3  -6   6          0.52          6.95         3.48 o
  -2  -6   6        257.85        257.74        21.85 o
  -1  -6   6        425.39        420.41        28.62 o
   0  -6   6         41.63         40.50         4.00 o
   1  -6   6        176.30        169.15         8.23 o
   2  -6   6          0.08          2.32         1.25 o
   3  -6   6         40.53         42.36         4.89 o
   4  -6   6         28.47         32.20         4.32 o
   5  -6   6         15.41         15.10         2.81 o
   6  -6   6          0.21          2.46         1.18 o
   7  -6   6         25.12         32.01         3.49 o
   8  -6   6         23.98         19.87         2.38 o
 -13  -5   6          2.06          2.95         0.83 o
 -12  -5   6          1.86          2.65         0.86 o
 -11  -5   6        111.21        109.42         4.91 o
 -10  -5   6        100.78         86.20         6.70 o
  -9  -5   6          1.96          3.07         1.18 o
  -8  -5   6         92.95         79.97         3.87 o
  -7  -5   6       1146.20       1071.04        13.07 o
  -6  -5   6          1.84          8.04         1.86 o
  -5  -5   6        132.30        157.87        15.91 o
  -4  -5   6        405.23        423.29        24.81 o
  -3  -5   6         58.16         71.40        10.51 o
  -2  -5   6        706.58        796.72        36.29 o
  -1  -5   6        814.08        775.86        36.81 o
   0  -5   6        173.71        173.55        17.90 o
   1  -5   6        545.05        574.83        33.97 o
   2  -5   6         15.01         11.05         2.20 o
   3  -5   6         79.09         89.30         6.22 o
   4  -5   6        207.11        182.54        10.23 o
   5  -5   6         16.65         16.18         3.09 o
   6  -5   6        248.52        230.07        11.12 o
   7  -5   6        128.26        106.51         7.10 o
   8  -5   6          4.63          4.80         1.54 o
   9  -5   6         15.69          8.40         0.97 o
 -13  -4   6         95.01         88.96         3.90 o
 -12  -4   6         92.52         87.97         3.70 o
 -11  -4   6          4.84          3.94         0.84 o
 -10  -4   6         11.01         10.41         2.17 o
  -9  -4   6        238.54        216.00        10.30 o
  -8  -4   6         38.35         35.25         3.51 o
  -7  -4   6         19.06         23.68         1.87 o
  -6  -4   6        296.38        279.58        22.29 o
  -5  -4   6          0.15         10.54         4.14 o
  -4  -4   6       1396.81       1486.38        26.33 o
  -3  -4   6        188.29        241.39        12.65 o
  -2  -4   6       2675.00       2820.46        42.19 o
  -1  -4   6         66.43         71.56        10.48 o
   0  -4   6        145.42        150.83        15.65 o
   1  -4   6          4.08          0.67         1.47 o
   2  -4   6         13.99         25.72         6.88 o
   3  -4   6         24.02         11.72         4.88 o
   4  -4   6          6.44          5.53         1.12 o
   5  -4   6        611.69        562.10        12.68 o
   6  -4   6          0.22          0.44         0.57 o
   7  -4   6          0.04          4.46         1.17 o
   8  -4   6         15.92         20.91         3.15 o
   9  -4   6         20.00         18.45         2.49 o
  10  -4   6         17.02         16.62         1.71 o
 -12  -3   6          0.16          2.01         0.67 o
 -11  -3   6        253.00        247.77         6.97 o
 -10  -3   6        266.61        255.46         7.65 o
  -9  -3   6         34.81         34.80         3.95 o
  -8  -3   6       1619.17       1363.39        29.75 o
  -7  -3   6         25.32         19.00         1.66 o
  -6  -3   6       1951.71       1844.95        57.44 o
  -5  -3   6         85.96        100.10        12.88 o
  -4  -3   6       2247.09       2622.10        37.46 o
  -3  -3   6        636.57        678.40        20.24 o
  -2  -3   6         81.38         85.74         7.23 o
  -1  -3   6       1078.70       1262.93        39.90 o
   0  -3   6       1567.14       1420.00        44.29 o
   1  -3   6         39.57         65.06         9.90 o
   2  -3   6        594.22        566.80        31.24 o
   3  -3   6        912.75        936.07        42.84 o
   4  -3   6         28.38         26.16         8.01 o
   5  -3   6         29.69         33.19         5.68 o
   6  -3   6         20.74         11.80         2.96 o
   7  -3   6          2.35          3.18         1.45 o
   8  -3   6         42.76         32.21         2.32 o
   9  -3   6         18.49         16.48         1.46 o
  10  -3   6         13.27          9.82         1.07 o
 -12  -2   6          5.13          2.68         0.60 o
 -11  -2   6         91.56         85.42         3.95 o
 -10  -2   6        240.13        232.49         7.13 o
  -9  -2   6         69.59         65.64         3.90 o
  -8  -2   6        105.07        106.50         6.67 o
  -7  -2   6        846.10        774.91        12.08 o
  -6  -2   6        611.69        586.99        32.44 o
  -5  -2   6        178.91        179.92        17.35 o
  -4  -2   6         17.67         15.99         3.34 o
  -3  -2   6       2348.20       2642.65        41.12 o
  -2  -2   6        121.36        132.50         8.50 o
  -1  -2   6       1097.49       1175.80        25.45 o
   0  -2   6        119.12         90.09        10.18 o
   1  -2   6         12.46          6.53         2.98 o
   2  -2   6        288.21        358.67        23.07 o
   3  -2   6        138.76        129.94        15.02 o
   4  -2   6        395.26        405.79        28.72 o
   5  -2   6          1.90          2.68         2.58 o
   6  -2   6          0.63          4.57         3.47 o
   7  -2   6         14.28          9.24         2.54 o
   8  -2   6         47.00         50.59         5.34 o
   9  -2   6          3.69          2.19         1.47 o
  10  -2   6         63.92         63.88         2.80 o
  11  -2   6          0.00          0.71         0.43 o
 -12  -1   6          4.33          3.61         0.94 o
 -11  -1   6          1.48          0.78         0.47 o
 -10  -1   6        281.51        276.81         7.52 o
  -9  -1   6          0.37          0.88         1.11 o
  -8  -1   6         48.26         54.85         3.49 o
  -7  -1   6        184.22        180.10         8.49 o
  -6  -1   6        101.47         91.89        12.91 o
  -5  -1   6        319.22        272.58        21.20 o
  -4  -1   6       1080.56       1127.43        57.87 o
  -3  -1   6         54.62         67.46         6.53 o
  -2  -1   6        821.98        928.72        14.59 o
  -1  -1   6        874.94       1084.36        18.56 o
   0  -1   6       2058.19       2322.78        47.59 o
   1  -1   6       3301.12       3507.34        62.42 o
   2  -1   6         20.73         33.30         6.56 o
   3  -1   6        529.47        479.27        27.04 o
   4  -1   6          1.60         18.07         5.53 o
   5  -1   6        434.74        432.61        29.93 o
   6  -1   6         63.45         46.72         4.00 o
   7  -1   6        163.64        148.90         8.90 o
   8  -1   6        203.10        191.72        10.42 o
   9  -1   6         16.49         16.23         2.90 o
  10  -1   6          3.13          1.31         1.70 o
  11  -1   6         10.60         12.46         1.11 o
 -12   0   6          0.73          0.14         0.39 o
 -11   0   6          0.35          1.16         0.73 o
 -10   0   6         24.92         16.34         2.58 o
  -9   0   6          6.29          7.08         1.29 o
  -8   0   6         42.74         30.07         3.95 o
  -7   0   6          8.25          3.05         1.20 o
  -6   0   6        161.98        154.87        16.86 o
  -5   0   6          8.68          2.24         1.42 o
  -4   0   6        756.63        794.18        35.02 o
  -3   0   6        831.71        790.36        24.90 o
  -2   0   6       2349.45       2747.70        38.33 o
  -1   0   6        233.12        280.06         8.04 o
   0   0   6        811.06        765.71        18.52 o
   1   0   6         30.09         77.48         6.28 o
   2   0   6        109.25        102.53        10.78 o
   3   0   6        966.09        852.72        34.28 o
   4   0   6        431.25        347.33        23.66 o
   5   0   6         33.26         26.86         6.81 o
   6   0   6        119.27         93.75        14.79 o
   7   0   6          9.76          6.12         1.65 o
   8   0   6         23.49         19.47         3.47 o
   9   0   6          5.59          5.20         1.64 o
  10   0   6          9.73          9.18         2.26 o
  11   0   6          0.19          2.66         0.65 o
  12   0   6         11.95         14.05         1.24 o
 -12   1   6         59.84         68.77         2.59 o
 -11   1   6         33.41         32.18         3.23 o
 -10   1   6          0.61          0.16         0.71 o
  -9   1   6        172.68        158.60         8.89 o
  -8   1   6         28.39         29.10         3.87 o
  -7   1   6          0.90          1.77         1.43 o
  -6   1   6         83.10         59.07        10.42 o
  -5   1   6         19.02         14.70         4.96 o
  -4   1   6        910.27        977.91        25.03 o
  -3   1   6        129.11        140.66         6.83 o
  -2   1   6         25.33         24.73         3.06 o
  -1   1   6        101.84        174.02         6.19 o
   0   1   6         72.20         57.43         3.70 o
   1   1   6        385.07        410.34        11.70 o
   2   1   6        448.77        413.34        12.34 o
   3   1   6        162.42        126.01        12.51 o
   4   1   6        235.89        272.24        19.98 o
   5   1   6        952.38        980.11        60.58 o
   6   1   6         99.20         69.65        12.33 o
   7   1   6          9.04          6.51         2.52 o
   8   1   6         20.29         14.97         1.95 o
   9   1   6        221.58        243.48        15.66 o
  10   1   6          6.33          6.71         2.27 o
  11   1   6         31.13         54.60         4.99 o
  12   1   6         12.17         24.46         1.94 o
 -12   2   6         12.81         10.66         1.49 o
 -11   2   6         10.62         13.23         1.46 o
 -10   2   6         32.97         37.02         3.91 o
  -9   2   6          0.07          0.64         0.52 o
  -8   2   6          1.21          0.75         0.76 o
  -7   2   6         70.46         68.99         5.20 o
  -6   2   6         37.07         39.21         6.53 o
  -5   2   6        843.11        866.08        33.15 o
  -4   2   6        111.52        127.97        13.76 o
  -3   2   6        275.18        301.34        13.70 o
  -2   2   6         20.85         18.75         2.64 o
  -1   2   6        460.29        491.56        12.25 o
   0   2   6       1767.80       1865.94        31.28 o
   1   2   6       1250.03       1508.47        22.25 o
   2   2   6       2486.59       2596.63        30.53 o
   3   2   6        295.64        294.77        10.73 o
   4   2   6       1270.69       1207.17        28.60 o
   5   2   6          4.85         17.27         3.37 o
   6   2   6        710.54        642.29        35.23 o
   7   2   6         18.46         18.50         6.58 o
   8   2   6         53.76         43.41         3.12 o
   9   2   6        696.84        724.52        18.01 o
  10   2   6          3.68          3.57         0.99 o
  11   2   6        201.42        218.04         9.87 o
  12   2   6          4.11         11.90         1.56 o
  13   2   6          0.72          0.29         0.46 o
 -11   3   6          0.79          1.05         0.41 o
 -10   3   6         88.77         95.24         4.30 o
  -9   3   6          3.07          4.10         1.06 o
  -8   3   6        196.76        196.47        10.02 o
  -7   3   6          0.06          1.84         1.16 o
  -6   3   6          0.17         -0.24         1.73 o
  -5   3   6        130.24        131.31        11.05 o
  -4   3   6         11.82         11.88         3.03 o
  -3   3   6        145.01        151.71        10.44 o
  -2   3   6         55.76         88.16         7.44 o
  -1   3   6       1253.05       1362.17        29.99 o
   0   3   6        184.10        224.60        10.70 o
   1   3   6          9.81         14.66         1.73 o
   2   3   6        534.61        565.14        13.58 o
   3   3   6        683.81        614.17        15.04 o
   4   3   6          3.00          3.06         1.13 o
   5   3   6        162.55        173.89        19.47 o
   6   3   6        219.22        213.48        19.64 o
   7   3   6         74.93         81.51        13.15 o
   8   3   6         26.82         27.93         2.53 o
   9   3   6        222.48        203.48         7.22 o
  10   3   6         13.94         15.19         4.11 o
  11   3   6        124.43        142.89         5.89 o
  12   3   6         16.93         21.12         2.05 o
  13   3   6         20.12         28.97         2.90 o
 -11   4   6          0.27          0.21         0.36 o
 -10   4   6          9.11         12.09         1.42 o
  -9   4   6          0.30          0.59         1.13 o
  -8   4   6         19.08         22.83         3.28 o
  -7   4   6          5.81          7.86         1.98 o
  -6   4   6         32.95         32.30         3.29 o
  -5   4   6         23.20         26.81         2.86 o
  -4   4   6         40.14         41.30         6.08 o
  -3   4   6         83.60         72.78         7.69 o
  -2   4   6        242.63        257.69        13.37 o
  -1   4   6        371.22        422.47        16.11 o
   0   4   6        182.49        274.37        17.67 o
   1   4   6       2318.01       2696.93        54.04 o
   2   4   6        270.37        255.44        10.53 o
   3   4   6        553.55        576.81        17.76 o
   4   4   6         13.44         19.97         3.63 o
   5   4   6        117.85         89.97         8.20 o
   6   4   6        365.38        330.35        23.76 o
   7   4   6         12.85          6.18         3.95 o
   8   4   6        393.34        364.00        12.45 o
   9   4   6        313.09        282.94        14.08 o
  10   4   6        321.03        328.31        22.88 o
  11   4   6         44.94         79.28         4.43 o
  12   4   6         95.64         85.47         4.44 o
  13   4   6          7.25          5.49         0.86 o
 -10   5   6         14.57         12.38         1.84 o
  -9   5   6         26.51         21.00         2.03 o
  -8   5   6         24.17         19.82         2.54 o
  -7   5   6         19.81         22.26         3.34 o
  -6   5   6         55.26         52.74         5.16 o
  -5   5   6         15.92         12.09         2.17 o
  -4   5   6        109.02        122.28        17.22 o
  -3   5   6        130.59        114.78         9.69 o
  -2   5   6        333.06        354.74        16.20 o
  -1   5   6        121.65         95.96        12.43 o
   0   5   6         62.70         76.97        10.32 o
   1   5   6        102.26        104.73        11.42 o
   2   5   6        268.42        271.93        13.52 o
   3   5   6       1388.08       1596.42        38.51 o
   4   5   6       1151.17       1131.04        48.61 o
   5   5   6        646.41        686.22        22.61 o
   6   5   6         91.46         70.33         7.72 o
   7   5   6        826.96        728.50        37.16 o
   8   5   6        119.09         99.56         4.67 o
   9   5   6        281.01        263.96         9.58 o
  10   5   6          0.15          4.20         2.14 o
  11   5   6       1088.79       1074.44        24.37 o
  12   5   6          6.56          8.48         1.07 o
  13   5   6          9.12         11.55         1.84 o
 -10   6   6          0.20         -0.22         0.22 o
  -9   6   6         22.50         26.33         2.99 o
  -8   6   6          9.41         14.63         1.79 o
  -7   6   6         10.84         12.57         1.78 o
  -6   6   6         28.84         28.31         2.72 o
  -5   6   6          8.39          6.63         1.68 o
  -4   6   6        469.60        451.99        10.22 o
  -3   6   6         17.24         21.96         7.28 o
  -2   6   6       1400.25       1306.49        52.97 o
  -1   6   6        903.74        856.60        39.63 o
   0   6   6        611.10        554.08        29.94 o
   1   6   6       1009.65       1073.35        39.59 o
   2   6   6        596.85        596.31        21.47 o
   3   6   6        392.25        329.84        23.51 o
   4   6   6          4.47         17.06         3.32 o
   5   6   6         13.94          4.73         1.98 o
   6   6   6        201.05        201.17        13.02 o
   7   6   6         28.92         28.00         3.07 o
   8   6   6       1124.81       1015.04        12.96 o
   9   6   6         82.91         94.83         4.97 o
  10   6   6          1.79          2.99         1.42 o
  11   6   6        331.13        306.29        13.34 o
  12   6   6          1.23          4.11         1.57 o
  13   6   6          1.69          1.58         0.70 o
  -9   7   6          1.73          1.31         0.41 o
  -8   7   6          0.53          1.22         0.85 o
  -7   7   6         15.87         24.15         2.35 o
  -6   7   6        166.36        184.96         6.81 o
  -5   7   6          8.78         14.26         1.90 o
  -4   7   6        210.74        201.24         7.02 o
  -3   7   6        455.82        465.50        14.17 o
  -2   7   6         47.01         55.40        11.68 o
  -1   7   6         92.44         71.67        11.97 o
   0   7   6        207.42        201.55        19.18 o
   1   7   6        303.75        308.41        22.59 o
   2   7   6       1085.64       1026.22        40.65 o
   3   7   6        188.45        210.93        13.54 o
   4   7   6        412.69        422.20        28.09 o
   5   7   6         15.66         16.78         3.75 o
   6   7   6        200.70        190.07        12.71 o
   7   7   6          7.15          5.98         1.00 o
   8   7   6         64.79         58.71         3.22 o
   9   7   6         28.69         44.76        11.16 o
  10   7   6          0.07          0.46         0.37 o
  11   7   6         10.09         12.58         1.79 o
  12   7   6          0.82          0.90         0.49 o
  13   7   6         30.14         36.11         3.84 o
  -8   8   6        131.83        149.26         8.63 o
  -7   8   6          0.78         -0.53         0.53 o
  -6   8   6          1.54          2.46         0.63 o
  -5   8   6          5.27          9.20         1.45 o
  -4   8   6        126.24        127.69         6.40 o
  -3   8   6          3.20          4.09         0.99 o
  -2   8   6        184.19        189.73         6.16 o
  -1   8   6        362.70        364.85        16.35 o
   0   8   6        445.74        389.20        27.94 o
   1   8   6          3.66          3.19         2.50 o
   2   8   6       3264.89       2898.59        71.74 o
   3   8   6        611.13        543.60        39.33 o
   4   8   6       1097.46        948.21        58.74 o
   5   8   6          1.63          1.09         1.56 o
   6   8   6        264.15        255.38         8.54 o
   7   8   6       1525.88       1378.33        18.10 o
   8   8   6          4.59          7.09         1.59 o
   9   8   6        321.81        328.83         9.74 o
  10   8   6          4.71          7.31         1.35 o
  11   8   6          8.49         21.31        10.51 o
  12   8   6         19.99         21.44         3.53 o
  13   8   6         13.59         15.95         2.60 o
  -7   9   6          6.37          7.92         1.14 o
  -6   9   6          9.21          7.35         1.63 o
  -5   9   6         25.94         25.51         3.50 o
  -4   9   6        291.55        319.78        12.35 o
  -3   9   6        132.47        128.95         7.89 o
  -2   9   6        520.93        516.05        15.52 o
  -1   9   6         23.09         30.00         3.38 o
   0   9   6       1009.48       1115.38        18.05 o
   1   9   6         68.77         89.87         6.79 o
   2   9   6        212.79        192.75        19.21 o
   3   9   6         10.30          9.20         2.88 o
   4   9   6        708.96        640.62        18.83 o
   5   9   6          3.32          7.83         1.30 o
   6   9   6          1.41         14.06         1.90 o
   7   9   6        287.98        253.19         8.70 o
   8   9   6         89.61         95.53         5.40 o
   9   9   6         87.17         94.55         5.67 o
  10   9   6         84.65         72.73         4.54 o
  11   9   6         59.59         66.77         4.11 o
  12   9   6          2.29          2.74         1.61 o
  13   9   6         91.85         96.89         6.13 o
  -7  10   6          3.43          3.60         0.88 o
  -6  10   6          0.32          1.26         0.47 o
  -5  10   6         83.32        100.56         6.02 o
  -4  10   6         12.90         13.74         2.62 o
  -3  10   6        283.67        296.05        11.64 o
  -2  10   6         61.63         67.07         5.71 o
  -1  10   6         10.45         10.97         2.21 o
   0  10   6         28.10         33.72         3.00 o
   1  10   6         83.01         80.88         6.90 o
   2  10   6        159.99        171.18         8.53 o
   3  10   6         20.99         32.98         3.40 o
   4  10   6        198.82        207.46         9.19 o
   5  10   6        567.08        556.81        11.51 o
   6  10   6        763.60        731.62        15.54 o
   7  10   6         86.57         89.94         5.05 o
   8  10   6        789.78        720.77        16.01 o
   9  10   6        330.69        311.31         9.67 o
  10  10   6         33.07         39.53         3.32 o
  11  10   6         10.67          7.34         1.27 o
  12  10   6          4.00          3.69         1.46 o
  13  10   6          2.54          2.66         0.79 o
  -5  11   6         28.04         36.51         3.36 o
  -4  11   6         27.28         39.50         2.77 o
  -3  11   6          5.40          9.37         1.54 o
  -2  11   6         38.34         27.32         2.61 o
  -1  11   6         17.45         19.09         2.23 o
   0  11   6         29.11         32.63         2.93 o
   1  11   6        205.76        205.00         7.18 o
   2  11   6          2.12          2.51         0.81 o
   3  11   6         18.86         23.87         4.00 o
   4  11   6        495.05        467.00        17.72 o
   5  11   6        256.24        263.75        17.55 o
   6  11   6         76.66         92.00         4.23 o
   7  11   6          6.30          5.84         1.92 o
   8  11   6        149.51        136.92         5.23 o
   9  11   6         12.26         11.72         1.87 o
  10  11   6          3.97          5.36         1.20 o
  11  11   6         61.37         71.65         4.02 o
  12  11   6         37.12         34.67         3.94 o
  13  11   6          0.91          1.03         0.53 o
  -4  12   6         11.75          6.32         0.88 o
  -3  12   6          0.16         -0.11         0.47 o
  -2  12   6          2.34          2.37         0.75 o
  -1  12   6          7.35          6.79         1.20 o
   0  12   6          9.03          9.92         1.54 o
   1  12   6         31.92         36.69         2.94 o
   2  12   6        185.94        194.56         9.64 o
   3  12   6        147.82        131.53         9.05 o
   4  12   6        252.57        216.41        11.70 o
   5  12   6        123.93        122.90         8.98 o
   6  12   6        603.49        581.86        10.29 o
   7  12   6        119.87        113.21         4.60 o
   8  12   6          8.68          8.28         1.42 o
   9  12   6        252.87        238.51         7.78 o
  10  12   6         32.41         30.03         2.66 o
  11  12   6         28.54         32.33         2.48 o
  12  12   6        200.87        240.97         8.98 o
  -3  13   6         24.99         26.91         2.31 o
  -2  13   6         15.99         19.67         1.62 o
  -1  13   6          0.44          2.29         0.63 o
   0  13   6        135.64        134.31         4.93 o
   1  13   6        116.88        118.84         5.23 o
   2  13   6        134.52        140.82         5.80 o
   3  13   6        289.49        277.77        12.43 o
   4  13   6         39.52         31.98         4.31 o
   5  13   6          0.86          2.49         1.10 o
   6  13   6         91.34        105.24         5.53 o
   7  13   6        156.13        164.62         5.10 o
   8  13   6        196.86        200.20         5.57 o
   9  13   6        301.32        313.35         8.09 o
  10  13   6         74.82         83.67         3.91 o
  11  13   6        374.30        400.33         7.64 o
  12  13   6          0.50          0.29         0.54 o
  -2  14   6         65.50         57.16         3.28 o
  -1  14   6          6.04          9.32         1.08 o
   0  14   6         89.16         86.92         3.65 o
   1  14   6         50.05         48.03         2.93 o
   2  14   6         58.63         59.25         3.42 o
   3  14   6          1.41          2.30         1.03 o
   4  14   6        222.55        243.75        10.91 o
   5  14   6        415.11        412.47        10.13 o
   6  14   6         52.83         57.49         3.74 o
   7  14   6        118.15        110.44         5.05 o
   8  14   6         84.39         75.44         2.96 o
   9  14   6          4.27          4.10         0.73 o
  10  14   6        100.68        106.40         3.70 o
  11  14   6         40.19         48.72         3.13 o
   0  15   6         26.83         25.97         2.20 o
   1  15   6         77.22         67.65         4.21 o
   2  15   6        157.14        148.78         6.79 o
   3  15   6         37.34         37.07         3.57 o
   4  15   6          5.10          6.13         1.08 o
   5  15   6         18.19         16.53         1.74 o
   6  15   6        103.98         98.52         4.15 o
   7  15   6         10.77         13.71         1.48 o
   8  15   6        233.26        242.42         5.84 o
   9  15   6         33.39         32.65         2.73 o
   3  16   6          3.89          6.08         1.05 o
   4  16   6        145.73        138.39         3.63 o
   5  16   6         40.39         45.77         2.14 o
   6  16   6         15.81         12.26         1.08 o
   7  16   6        112.21        110.73         4.45 o
  -8 -12   7         58.97         91.03         4.05 o
  -7 -12   7         40.89         38.53         3.61 o
  -6 -12   7         39.18         28.89         2.51 o
  -5 -12   7         58.81         61.19         2.64 o
  -4 -12   7         50.81         48.40         3.39 o
  -3 -12   7         15.21         13.07         1.79 o
  -2 -12   7         52.49         54.07         3.51 o
  -1 -12   7          0.35          0.22         0.49 o
 -10 -11   7         36.91         54.79         3.17 o
  -9 -11   7         71.63         98.06         4.90 o
  -8 -11   7          8.61         25.47         1.98 o
  -7 -11   7         76.11         77.63         2.83 o
  -6 -11   7          9.24          8.27         1.15 o
  -5 -11   7         44.89         40.62         2.64 o
  -4 -11   7          8.86          8.08         1.70 o
  -3 -11   7         11.69         13.26         2.23 o
  -2 -11   7          0.16          1.11         0.92 o
  -1 -11   7         43.13         38.51         3.72 o
   0 -11   7          1.07          0.40         0.66 o
   1 -11   7          1.20         -0.04         0.59 o
   2 -11   7         18.66         13.93         1.59 o
 -11 -10   7          9.85          7.40         1.16 o
 -10 -10   7         31.91         45.28         3.68 o
  -9 -10   7         11.45         37.22         3.68 o
  -8 -10   7         42.78         48.23         2.47 o
  -7 -10   7         19.69         19.61         1.65 o
  -6 -10   7         55.45         45.39         3.12 o
  -5 -10   7        148.31        156.18         5.84 o
  -4 -10   7         72.71         65.30         3.74 o
  -3 -10   7        247.47        258.28        11.05 o
  -2 -10   7         46.27         44.32         3.40 o
  -1 -10   7         53.20         56.76         5.28 o
   0 -10   7          4.71          5.21         1.41 o
   1 -10   7          0.30          0.65         0.66 o
   2 -10   7         59.02         54.48         4.72 o
   3 -10   7         56.49         51.56         3.63 o
 -11  -9   7          0.76          1.49         0.85 o
 -10  -9   7          6.29         11.24         2.19 o
  -9  -9   7          4.34         12.91         1.42 o
  -8  -9   7         62.05         62.81         3.16 o
  -7  -9   7         62.93         62.75         3.23 o
  -6  -9   7         31.26         26.43         2.55 o
  -5  -9   7         49.15         58.46         3.79 o
  -4  -9   7          0.03         -0.21         1.40 o
  -3  -9   7         18.27         58.12         5.71 o
  -2  -9   7        244.89        220.98        11.12 o
  -1  -9   7          6.34          3.98         1.33 o
   0  -9   7          0.11          1.76         1.21 o
   1  -9   7         93.85         79.08         4.05 o
   2  -9   7         91.58         88.99         4.16 o
   3  -9   7         32.33         25.15         2.06 o
   4  -9   7         17.68         11.13         1.21 o
   5  -9   7         14.55         13.42         1.56 o
 -12  -8   7          0.85         -0.43         0.43 o
 -11  -8   7          0.14         -0.35         0.82 o
 -10  -8   7         15.36         18.32         2.89 o
  -9  -8   7          3.55         11.28         1.41 o
  -8  -8   7         37.43         37.89         2.69 o
  -7  -8   7          3.77          3.55         0.93 o
  -6  -8   7         33.51         34.96         3.00 o
  -5  -8   7         38.74         38.90         3.15 o
  -4  -8   7         31.05         22.71         2.36 o
  -3  -8   7         10.47          7.60         2.50 o
  -2  -8   7        412.99        403.40        15.04 o
  -1  -8   7        386.50        358.43        13.95 o
   0  -8   7        335.68        324.43         9.26 o
   1  -8   7          1.31          0.46         0.51 o
   2  -8   7          6.66          9.33         2.12 o
   3  -8   7         14.35         17.03         2.83 o
   4  -8   7          2.12          4.46         1.41 o
   5  -8   7        115.95        112.10         5.79 o
   6  -8   7         18.61         16.98         1.27 o
 -12  -7   7          0.17          1.59         0.89 o
 -11  -7   7         27.33         25.80         3.13 o
 -10  -7   7         26.77         28.37         3.70 o
  -9  -7   7          6.30          7.02         1.37 o
  -8  -7   7         84.49         81.27         4.51 o
  -7  -7   7         32.64         32.16         2.45 o
  -6  -7   7         48.58         46.51         3.54 o
  -5  -7   7        174.81        167.08         6.52 o
  -4  -7   7         90.00         82.39         6.58 o
  -3  -7   7        152.87        150.45         6.37 o
  -2  -7   7         93.11         99.92         7.28 o
  -1  -7   7         99.54         77.69         6.42 o
   0  -7   7         34.25         26.13         3.74 o
   1  -7   7         12.84         15.97         3.00 o
   2  -7   7         31.93         24.43         3.74 o
   3  -7   7          2.52          4.08         1.79 o
   4  -7   7         32.38         30.33         3.78 o
   5  -7   7         17.22         18.78         2.83 o
   6  -7   7         14.74         18.48         2.46 o
   7  -7   7          4.90          4.31         0.64 o
 -12  -6   7          0.53          0.95         0.88 o
 -11  -6   7         12.18         11.52         2.49 o
 -10  -6   7         53.38         89.16         6.58 o
  -9  -6   7         23.79         31.62         3.08 o
  -8  -6   7         67.90         56.96         3.31 o
  -7  -6   7          1.89          5.55         1.00 o
  -6  -6   7         49.55         49.69         3.60 o
  -5  -6   7          9.31          8.05         1.36 o
  -4  -6   7       1064.35       1121.53        52.09 o
  -3  -6   7        997.66        963.15        15.53 o
  -2  -6   7          5.23         10.43         3.28 o
  -1  -6   7         98.15         97.66         4.40 o
   0  -6   7         45.19         44.94         4.22 o
   1  -6   7         47.10         34.16         4.26 o
   2  -6   7         27.72         22.41         3.44 o
   3  -6   7        127.99        128.84         8.22 o
   4  -6   7          0.07          1.19         0.96 o
   5  -6   7         29.04         37.91         4.18 o
   6  -6   7          1.23          2.59         1.08 o
   7  -6   7         56.61         55.21         4.08 o
   8  -6   7         27.45         19.47         1.81 o
 -12  -5   7          9.38          8.98         1.07 o
 -11  -5   7         15.53         16.67         2.00 o
 -10  -5   7         18.13         35.56         4.14 o
  -9  -5   7        119.44        151.94         6.40 o
  -8  -5   7         52.54         49.52         3.78 o
  -7  -5   7         29.98         32.17         2.38 o
  -6  -5   7       1030.56        921.05        15.33 o
  -5  -5   7        905.71        964.15        14.94 o
  -4  -5   7        588.67        635.18        33.09 o
  -3  -5   7        162.43        148.19        15.74 o
  -2  -5   7        207.12        240.31        20.76 o
  -1  -5   7         19.73         25.08         6.83 o
   0  -5   7          0.76         -2.12         2.13 o
   1  -5   7       1203.09       1149.22        20.64 o
   2  -5   7        365.30        367.99        12.11 o
   3  -5   7        153.81        144.82         8.60 o
   4  -5   7          0.37          8.15         1.79 o
   5  -5   7         10.06          8.60         2.24 o
   6  -5   7         28.73         30.41         3.85 o
   7  -5   7         68.19         71.11         5.21 o
   8  -5   7         51.47         40.01         3.27 o
 -12  -4   7          3.25          4.79         0.79 o
 -11  -4   7          0.15          5.96         2.83 o
 -10  -4   7        185.10        195.66         6.69 o
  -9  -4   7        233.89        253.39        11.22 o
  -8  -4   7         92.99        113.42        14.37 o
  -7  -4   7          1.12          6.41         1.37 o
  -6  -4   7        354.40        314.67         8.28 o
  -5  -4   7        491.35        500.03        13.66 o
  -4  -4   7        145.86        135.24        10.46 o
  -3  -4   7       1822.74       2183.67        60.53 o
  -2  -4   7        110.20        129.90        14.24 o
  -1  -4   7         29.66         34.87         7.66 o
   0  -4   7        155.83        177.68        17.97 o
   1  -4   7        105.64         99.37        13.93 o
   2  -4   7         16.58         25.43         3.07 o
   3  -4   7          0.23          5.42         1.28 o
   4  -4   7         53.96         53.04         5.33 o
   5  -4   7         43.54         32.23         4.08 o
   6  -4   7         37.46         30.07         4.05 o
   7  -4   7        101.11         78.51         5.96 o
   8  -4   7          3.97          3.62         1.20 o
   9  -4   7         31.16         24.94         2.58 o
 -12  -3   7        153.05        143.64        15.21 o
 -11  -3   7          3.77         12.10         1.90 o
 -10  -3   7        173.80        183.89         6.28 o
  -9  -3   7        576.59        574.95        15.77 o
  -8  -3   7        134.98        132.78         7.51 o
  -7  -3   7         78.54         72.91         3.98 o
  -6  -3   7        136.52        122.12         5.35 o
  -5  -3   7        512.66        509.66        31.10 o
  -4  -3   7        126.40        142.81        10.77 o
  -3  -3   7        458.48        507.31        15.42 o
  -2  -3   7        770.49        886.18        24.26 o
  -1  -3   7          6.60          9.72         3.95 o
   0  -3   7        554.81        571.30        30.12 o
   1  -3   7          0.04          3.24         2.87 o
   2  -3   7        170.72        144.63        16.75 o
   3  -3   7          0.74          5.01         3.32 o
   4  -3   7        101.27         80.29         3.41 o
   5  -3   7          0.33          0.51         0.47 o
   6  -3   7          1.21          3.83         0.80 o
   7  -3   7         39.47         40.82         2.60 o
   8  -3   7         43.51         30.11         2.43 o
   9  -3   7          0.69          1.12         0.47 o
  10  -3   7          1.89          0.48         0.27 o
 -12  -2   7          5.93          8.00         1.45 o
 -11  -2   7         88.17         81.73         5.12 o
 -10  -2   7        102.09         86.13         4.16 o
  -9  -2   7          0.67          1.45         0.63 o
  -8  -2   7        121.88        114.85         6.84 o
  -7  -2   7        304.11        263.07         7.26 o
  -6  -2   7         72.52         55.61         4.70 o
  -5  -2   7        485.52        465.47        29.91 o
  -4  -2   7        335.91        331.26        17.60 o
  -3  -2   7          7.29         25.43         4.31 o
  -2  -2   7        435.84        485.66        14.53 o
  -1  -2   7        210.81        219.85        16.26 o
   0  -2   7       1062.06       1079.59        38.59 o
   1  -2   7        191.79        178.78        16.48 o
   2  -2   7         85.71         75.66        11.48 o
   3  -2   7       1904.06       2032.28        62.99 o
   4  -2   7          7.44          0.81         1.52 o
   5  -2   7        107.27        112.76         4.13 o
   6  -2   7        169.31        160.01         5.27 o
   7  -2   7        149.18        162.73         5.31 o
   8  -2   7          0.25          0.57         0.43 o
   9  -2   7         12.40         11.00         1.18 o
  10  -2   7        131.10        124.36         8.64 o
 -12  -1   7          9.78         12.86         1.68 o
 -11  -1   7         41.81         31.80         3.38 o
 -10  -1   7         72.93         73.23         3.69 o
  -9  -1   7        244.66        239.34        12.61 o
  -8  -1   7        289.53        263.75        18.13 o
  -7  -1   7        664.19        597.35        16.11 o
  -6  -1   7       1249.50       1166.90        21.42 o
  -5  -1   7        446.85        430.95        28.92 o
  -4  -1   7         34.41         31.95         5.08 o
  -3  -1   7        594.44        690.03        24.63 o
  -2  -1   7         94.49        111.34         6.57 o
  -1  -1   7       2063.24       2222.14        29.93 o
   0  -1   7         53.58         59.41         8.65 o
   1  -1   7       3280.61       3362.10        67.06 o
   2  -1   7        508.96        554.81        29.21 o
   3  -1   7         12.57         30.80         7.37 o
   4  -1   7        432.12        452.98        30.08 o
   5  -1   7        166.84        149.53         7.59 o
   6  -1   7          2.44          1.06         1.53 o
   7  -1   7         34.32         36.26         4.42 o
   8  -1   7         43.04         44.51         3.45 o
   9  -1   7         19.97         15.22         1.55 o
  10  -1   7         88.42         94.47         3.27 o
  11  -1   7         32.28         26.87         2.39 o
 -12   0   7         33.34         36.88         2.57 o
 -11   0   7          6.04         13.81         2.20 o
 -10   0   7          1.40         12.26         2.64 o
  -9   0   7         48.75         51.18         5.15 o
  -8   0   7        206.15        197.91        10.21 o
  -7   0   7          5.33          2.88         1.17 o
  -6   0   7         10.44          9.02         2.07 o
  -5   0   7        155.70        163.11        17.90 o
  -4   0   7        294.99        290.83        23.11 o
  -3   0   7       1400.80       1419.90        45.46 o
  -2   0   7          0.27          3.08         1.19 o
  -1   0   7       1231.32       1094.98        17.54 o
   0   0   7        860.60        948.61        19.14 o
   1   0   7         16.77          9.76         3.18 o
   2   0   7        298.62        364.76        22.53 o
   3   0   7        762.22        825.37        36.31 o
   4   0   7         18.75         26.14         6.76 o
   5   0   7         19.08         22.19         6.44 o
   6   0   7         15.26          8.23         4.36 o
   7   0   7         68.19         68.81         5.84 o
   8   0   7          0.23         -0.45         0.95 o
   9   0   7          0.20         -0.40         0.62 o
  10   0   7         51.16         55.40         2.79 o
  11   0   7        120.29        147.97         5.04 o
 -12   1   7         18.45         11.64         1.62 o
 -11   1   7         23.68         41.62         3.50 o
 -10   1   7          0.78         36.09         4.30 o
  -9   1   7         28.36         19.71         3.13 o
  -8   1   7         13.45         12.70         2.64 o
  -7   1   7        204.89        163.91         9.11 o
  -6   1   7         70.02         61.31         4.84 o
  -5   1   7        232.14        201.96        19.91 o
  -4   1   7          9.87         11.09         4.72 o
  -3   1   7        307.36        280.50        25.57 o
  -2   1   7       1261.12       1364.66        24.70 o
  -1   1   7       2379.87       2535.55        33.17 o
   0   1   7        242.60        267.58         9.94 o
   1   1   7         72.07         88.20         5.88 o
   2   1   7        635.61        637.04        16.75 o
   3   1   7        913.63        953.36        25.84 o
   4   1   7        422.72        428.19        18.06 o
   5   1   7        550.68        550.47        44.31 o
   6   1   7        169.38        122.63        16.59 o
   7   1   7         16.45         13.12         5.51 o
   8   1   7          0.51          0.16         0.89 o
   9   1   7        156.40        153.93         8.82 o
  10   1   7         54.31         58.21         3.73 o
  11   1   7          9.87          4.81         0.98 o
  12   1   7         84.18         94.47         4.75 o
 -11   2   7         16.99         12.23         1.32 o
 -10   2   7         34.28         36.74         3.92 o
  -9   2   7          6.09          4.79         1.42 o
  -8   2   7         75.61         72.73         6.20 o
  -7   2   7          5.77          6.11         1.49 o
  -6   2   7         52.06         42.03         4.06 o
  -5   2   7        176.36        147.61        16.96 o
  -4   2   7        950.82        810.13        38.86 o
  -3   2   7        896.10        954.93        40.64 o
  -2   2   7         70.38         87.02         7.83 o
  -1   2   7          5.88          3.28         1.31 o
   0   2   7        245.16        259.03        13.13 o
   1   2   7        996.42       1101.98        26.93 o
   2   2   7        532.87        581.35        15.78 o
   3   2   7        691.84        598.52        22.02 o
   4   2   7          1.71          5.89         1.98 o
   5   2   7         74.62         79.02         7.75 o
   6   2   7          1.00          4.28         2.95 o
   7   2   7        187.73        163.22        19.19 o
   8   2   7         45.82         44.52         4.77 o
   9   2   7          2.31          4.43         1.90 o
  10   2   7         18.20         11.77         2.38 o
  11   2   7         39.70         46.66         3.12 o
  12   2   7          0.38         -0.30         0.50 o
 -11   3   7         17.23         23.61         1.56 o
 -10   3   7          0.24          3.53         0.96 o
  -9   3   7         36.93         41.91         4.53 o
  -8   3   7          1.73          1.97         1.15 o
  -7   3   7          1.42          1.37         1.05 o
  -6   3   7         48.71         40.71         4.01 o
  -5   3   7        337.41        331.14        23.32 o
  -4   3   7         11.59         15.17         5.18 o
  -3   3   7         41.95         24.80         3.49 o
  -2   3   7         18.34         14.07         2.47 o
  -1   3   7         22.62          8.98         2.46 o
   0   3   7       1137.06       1240.79        58.83 o
   1   3   7       1003.86        980.46        26.06 o
   2   3   7         98.91         91.89         5.86 o
   3   3   7       2533.70       2489.95        32.72 o
   4   3   7        666.20        690.44        28.83 o
   5   3   7        325.70        330.72        23.24 o
   6   3   7        450.92        373.18        26.58 o
   7   3   7          0.54          7.05         1.22 o
   8   3   7          4.18          3.51         1.02 o
   9   3   7        245.14        276.14        12.05 o
  10   3   7        152.96        184.05         6.62 o
  11   3   7          4.12          3.65         2.19 o
  12   3   7         26.57         41.29         3.86 o
 -10   4   7         95.25         83.47         3.48 o
  -9   4   7          0.35          0.67         1.31 o
  -8   4   7        134.37        129.61         7.79 o
  -7   4   7         40.00         49.44         5.04 o
  -6   4   7         79.27         77.80         6.16 o
  -5   4   7        134.06        116.59         8.23 o
  -4   4   7        347.50        341.28        17.65 o
  -3   4   7         32.86         41.26         5.76 o
  -2   4   7        101.37         58.56         6.58 o
  -1   4   7       1551.27       1715.16        36.31 o
   0   4   7       2666.97       2650.06       125.36 o
   1   4   7       2061.01       2349.24       142.17 o
   2   4   7        171.73        150.65         9.80 o
   3   4   7       1277.62       1326.54        47.57 o
   4   4   7        122.52        119.47         9.23 o
   5   4   7        806.20        738.44        24.73 o
   6   4   7          0.93          1.02         1.48 o
   7   4   7        975.40        883.98        25.17 o
   8   4   7        191.33        200.70        10.26 o
   9   4   7        283.25        300.78        12.87 o
  10   4   7         35.02         40.52         4.73 o
  11   4   7         94.23        102.21         4.96 o
  12   4   7          2.18          3.69         1.13 o
  13   4   7        105.05        111.26         4.86 o
 -10   5   7         25.46         29.55         2.59 o
  -9   5   7         33.91         30.85         2.36 o
  -8   5   7         18.30         20.33         2.24 o
  -7   5   7          7.18          3.74         1.12 o
  -6   5   7        151.34        146.65         8.54 o
  -5   5   7          8.97         14.85         2.58 o
  -4   5   7         11.48         10.10         1.77 o
  -3   5   7        180.56        212.98        13.55 o
  -2   5   7        293.93        305.87        23.37 o
  -1   5   7          7.23          5.46         3.35 o
   0   5   7        298.92        316.06        15.46 o
   1   5   7        152.99        171.90        11.21 o
   2   5   7       1556.47       1625.99        34.40 o
   3   5   7          5.63          8.84         4.23 o
   4   5   7          0.19          0.66         0.91 o
   5   5   7        614.44        606.94        22.11 o
   6   5   7        263.80        214.56        13.97 o
   7   5   7        353.78        324.61         6.09 o
   8   5   7        258.25        238.51         8.57 o
   9   5   7          8.01          4.66         1.67 o
  10   5   7        396.27        388.86        10.32 o
  11   5   7         66.46         59.75         3.86 o
  12   5   7          0.60          0.18         0.73 o
  13   5   7        164.50        143.30         5.52 o
  -9   6   7         70.52         71.40         5.81 o
  -8   6   7         90.39         98.08         4.38 o
  -7   6   7          6.27          7.18         1.65 o
  -6   6   7          0.30          1.10         1.14 o
  -5   6   7          3.15         11.63         1.68 o
  -4   6   7         32.37         40.96         2.95 o
  -3   6   7         77.61         70.36         4.04 o
  -2   6   7        267.95        258.24        23.15 o
  -1   6   7        651.93        627.68        33.82 o
   0   6   7         13.91         19.84         5.59 o
   1   6   7        485.00        508.01        20.55 o
   2   6   7       2181.82       2332.49        43.70 o
   3   6   7       1009.32        944.74        27.96 o
   4   6   7        575.20        558.77        32.63 o
   5   6   7        868.51        839.19        25.94 o
   6   6   7        370.81        293.84        16.21 o
   7   6   7        440.07        388.27         7.51 o
   8   6   7         25.33         25.41         1.87 o
   9   6   7        232.74        226.00         7.88 o
  10   6   7          6.06          6.55         1.35 o
  11   6   7        288.98        299.70         8.50 o
  12   6   7         48.74         51.44         3.16 o
  13   6   7         22.05         28.08         2.31 o
  -9   7   7         32.37         33.40         2.44 o
  -8   7   7          2.25          3.63         1.10 o
  -7   7   7         47.48         49.05         3.18 o
  -6   7   7         82.67         92.77         4.67 o
  -5   7   7         33.18         33.16         2.89 o
  -4   7   7        164.71        156.57         6.14 o
  -3   7   7         11.29         13.94         1.68 o
  -2   7   7        570.08        581.91        26.19 o
  -1   7   7         67.41         74.52        12.54 o
   0   7   7        734.76        691.43        35.50 o
   1   7   7          0.17          2.77         2.47 o
   2   7   7          0.23          3.82         1.66 o
   3   7   7       1132.79       1117.27        32.22 o
   4   7   7         92.59        107.93        10.10 o
   5   7   7        187.14        174.50        18.98 o
   6   7   7        683.23        641.86        10.19 o
   7   7   7       1515.98       1481.51        15.81 o
   8   7   7         32.09         25.44         2.23 o
   9   7   7        433.85        390.34        10.31 o
  10   7   7         25.97         29.15         2.72 o
  11   7   7         46.23         46.01         3.27 o
  12   7   7         16.65         18.23         1.84 o
  -8   8   7          0.05          0.34         0.41 o
  -7   8   7         14.65         18.81         1.84 o
  -6   8   7         44.55         35.54         2.67 o
  -5   8   7         55.70         56.66         3.58 o
  -4   8   7         12.27         12.99         1.77 o
  -3   8   7         24.15         24.29         2.41 o
  -2   8   7       1069.04       1098.63        24.55 o
  -1   8   7        545.83        517.98        30.45 o
   0   8   7        156.94        157.85         8.43 o
   1   8   7          0.18          2.02         2.01 o
   2   8   7        556.91        547.63        23.39 o
   3   8   7          8.47          6.77         2.32 o
   4   8   7       1258.40       1273.93        44.60 o
   5   8   7       1264.75       1273.30        14.34 o
   6   8   7       1828.43       1597.08        17.29 o
   7   8   7         57.63         77.36         3.89 o
   8   8   7          5.64         11.48         1.50 o
   9   8   7        911.73        807.42        15.12 o
  10   8   7          0.97          3.28         0.89 o
  11   8   7          0.28          2.21         1.40 o
  12   8   7         11.10         10.46         2.29 o
  13   8   7         13.01         15.27         2.34 o
  -7   9   7          9.40          9.98         1.31 o
  -6   9   7          0.15         -0.09         0.43 o
  -5   9   7          6.91          4.93         1.44 o
  -4   9   7          5.88          6.20         1.64 o
  -3   9   7          0.82          2.58         1.08 o
  -2   9   7        173.48        185.76         9.19 o
  -1   9   7        102.91         98.98         8.08 o
   0   9   7          8.15         12.79         1.68 o
   1   9   7        152.49        149.84         7.20 o
   2   9   7         66.31         68.40         4.98 o
   3   9   7        581.36        511.77        11.18 o
   4   9   7        286.24        294.15         6.56 o
   5   9   7         12.92         11.67         1.30 o
   6   9   7          5.64          7.42         1.11 o
   7   9   7        315.31        291.95         7.65 o
   8   9   7          7.11         11.01         1.73 o
   9   9   7        200.88        181.99         7.26 o
  10   9   7          3.88          5.73         1.21 o
  11   9   7          7.51          8.74         2.30 o
  12   9   7          4.52          7.27         1.86 o
  13   9   7          0.34          2.87         1.01 o
  -6  10   7         56.26         56.03         2.66 o
  -5  10   7          0.21          1.12         0.56 o
  -4  10   7         16.43         15.19         1.86 o
  -3  10   7         94.58         92.52         4.73 o
  -2  10   7         11.03         11.67         1.77 o
  -1  10   7         80.99         76.85         4.41 o
   0  10   7          0.82          0.97         0.81 o
   1  10   7         85.03         74.63         6.89 o
   2  10   7         40.36         42.48         5.12 o
   3  10   7        276.22        296.16         8.88 o
   4  10   7        804.28        767.31        14.38 o
   5  10   7         62.71         62.32         3.33 o
   6  10   7          6.59          6.91         1.49 o
   7  10   7          0.24          2.60         2.61 o
   8  10   7         11.48         16.40         2.19 o
   9  10   7         27.17         28.43         2.83 o
  10  10   7          0.54          1.21         1.19 o
  11  10   7          4.45          4.38         1.74 o
  12  10   7          3.47          8.24         2.02 o
  13  10   7          8.23          6.31         1.42 o
  -5  11   7        187.04        186.30         4.72 o
  -4  11   7        113.21        130.01         4.66 o
  -3  11   7         28.57         35.12         2.73 o
  -2  11   7         10.49         13.97         1.85 o
  -1  11   7          0.31          1.99         0.82 o
   0  11   7        101.31        103.16         5.11 o
   1  11   7         36.97         36.55         4.69 o
   2  11   7        562.29        559.31        17.53 o
   3  11   7         10.24         23.85         2.60 o
   4  11   7         77.65         83.80         4.93 o
   5  11   7        630.89        608.58        32.03 o
   6  11   7          7.97          3.59         0.70 o
   7  11   7        168.69        157.44         5.37 o
   8  11   7         11.20         15.14         2.07 o
   9  11   7        176.16        147.73         6.30 o
  10  11   7          0.94          2.83         0.87 o
  11  11   7         29.81         34.39         4.05 o
  12  11   7          6.01          5.67         1.46 o
  -4  12   7          8.89         16.65         1.31 o
  -3  12   7          5.02          5.24         0.88 o
  -2  12   7         17.87         22.92         2.07 o
  -1  12   7         35.34         31.29         2.56 o
   0  12   7        163.77        181.98         6.33 o
   1  12   7         22.49         14.36         2.76 o
   2  12   7        122.32        131.29         5.89 o
   3  12   7        789.40        824.05        50.06 o
   4  12   7         40.04         37.76         4.77 o
   5  12   7         60.42         77.81         7.07 o
   6  12   7        113.33        115.54         4.40 o
   7  12   7         75.70         80.80         3.71 o
   8  12   7        118.52        117.59         4.40 o
   9  12   7         65.50         79.56         4.29 o
  10  12   7          4.50          4.81         0.98 o
  11  12   7          0.50          1.29         0.89 o
  12  12   7          6.79          5.88         1.34 o
  -3  13   7          3.62          3.17         0.96 o
  -2  13   7          1.26          1.97         0.53 o
  -1  13   7          0.25          0.61         0.38 o
   0  13   7          1.96          1.97         0.51 o
   1  13   7         56.59         60.80         3.59 o
   2  13   7        314.52        307.09        12.76 o
   3  13   7         84.91        101.62         7.52 o
   4  13   7          2.86          2.97         1.22 o
   5  13   7          5.02          6.76         1.81 o
   6  13   7          6.44          9.64         1.64 o
   7  13   7         26.25         28.97         2.02 o
   8  13   7          8.91         10.57         1.20 o
   9  13   7          0.90          3.12         0.73 o
  10  13   7          1.23         -0.02         0.62 o
  11  13   7         61.28         75.13         4.75 o
  -1  14   7         16.20         20.08         2.30 o
   0  14   7         69.81         74.60         4.99 o
   1  14   7        152.15        164.98         7.94 o
   2  14   7         66.30         71.13         5.52 o
   3  14   7         15.09         15.00         2.71 o
   4  14   7         29.92         31.66         3.83 o
   5  14   7        118.75        119.63         5.19 o
   6  14   7          0.53          1.61         1.27 o
   7  14   7         12.23         12.52         1.60 o
   8  14   7         10.33          9.13         1.22 o
   9  14   7          5.24          5.09         1.15 o
  10  14   7        189.30        220.88         7.72 o
   1  15   7         12.83         10.65         1.67 o
   2  15   7         23.57         26.34         2.86 o
   3  15   7         63.07         64.85         3.17 o
   4  15   7          9.32          8.19         1.13 o
   5  15   7        130.39        154.38         4.98 o
   6  15   7          3.67          2.88         0.70 o
   7  15   7        280.51        272.28         6.11 o
   8  15   7         51.43         62.11         4.06 o
   9  15   7        582.57        630.20        11.49 o
   5  16   7         88.84        100.37         4.27 o
   6  16   7         21.35         23.76         2.04 o
  -6 -12   8          9.97          4.44         0.81 o
  -5 -12   8         32.95         40.57         2.64 o
  -4 -12   8         10.11         10.66         1.36 o
  -9 -11   8         19.27         34.49         2.34 o
  -8 -11   8         69.30         82.08         4.16 o
  -7 -11   8          4.43          6.19         0.81 o
  -6 -11   8         67.77         89.27         3.46 o
  -5 -11   8          6.11          6.01         1.31 o
  -4 -11   8          5.55          9.90         1.70 o
  -3 -11   8          2.32          0.62         0.34 o
  -2 -11   8          9.98         10.86         1.78 o
  -1 -11   8         12.24         13.31         1.93 o
   0 -11   8          4.12          3.91         1.02 o
 -10 -10   8        163.25        218.69         6.39 o
  -9 -10   8         16.09         26.26         2.61 o
  -8 -10   8         92.44        102.43         3.86 o
  -7 -10   8          1.93          1.14         0.39 o
  -6 -10   8         54.47         61.48         4.81 o
  -5 -10   8          0.01          0.16         0.39 o
  -4 -10   8        103.75        103.23         6.52 o
  -3 -10   8          5.91          2.93         1.10 o
  -2 -10   8         17.32         16.67         2.65 o
  -1 -10   8        117.59        106.22         6.44 o
   0 -10   8         22.05         14.93         1.62 o
   1 -10   8         43.91         42.42         2.57 o
   2 -10   8         93.10         81.29         5.12 o
 -11  -9   8         26.69         18.37         1.23 o
 -10  -9   8          0.27          2.82         0.99 o
  -9  -9   8        136.86        138.28         4.71 o
  -8  -9   8         15.38         18.61         1.53 o
  -7  -9   8          6.51          7.58         1.05 o
  -6  -9   8        175.45        170.86         5.94 o
  -5  -9   8          9.91         10.40         2.25 o
  -4  -9   8         15.45          8.55         2.04 o
  -3  -9   8          3.11          3.13         1.28 o
  -2  -9   8        238.08        203.48         7.10 o
  -1  -9   8          0.44          0.89         0.42 o
   0  -9   8          0.11         -0.50         1.12 o
   1  -9   8         12.35         12.51         1.50 o
   2  -9   8         12.93         12.72         1.38 o
   3  -9   8          8.73          8.70         1.03 o
   4  -9   8          5.12          5.06         0.94 o
 -11  -8   8        211.35        234.05         5.16 o
 -10  -8   8          8.64          8.57         1.73 o
  -9  -8   8        169.22        176.99         6.04 o
  -8  -8   8        114.71        108.32         4.05 o
  -7  -8   8        240.57        222.66         5.94 o
  -6  -8   8          0.82          0.79         0.80 o
  -5  -8   8        127.49        113.82         7.74 o
  -4  -8   8         10.76         16.68         2.91 o
  -3  -8   8          0.01          0.54         0.99 o
  -2  -8   8         54.90         61.97         4.05 o
  -1  -8   8         15.28         10.67         2.47 o
   0  -8   8         46.06         53.49         3.46 o
   1  -8   8         61.19         60.93         3.77 o
   2  -8   8         11.77         10.02         1.48 o
   3  -8   8          0.17          4.22         0.91 o
   4  -8   8          7.30          4.81         0.89 o
   5  -8   8          0.06          1.03         0.91 o
 -11  -7   8         43.61         46.57         2.53 o
 -10  -7   8         17.56         11.02         2.14 o
  -9  -7   8        133.55        123.88         5.43 o
  -8  -7   8         68.91         65.01         4.16 o
  -7  -7   8         46.46         43.51         2.71 o
  -6  -7   8          1.39          5.86         1.18 o
  -5  -7   8          0.65          3.52         1.49 o
  -4  -7   8        254.18        246.18        11.62 o
  -3  -7   8         56.19         45.18         4.89 o
  -2  -7   8         32.29         38.76         3.25 o
  -1  -7   8        500.79        499.50        28.42 o
   0  -7   8         38.62         31.50         2.78 o
   1  -7   8        152.32        126.75         7.54 o
   2  -7   8         14.09         18.46         3.13 o
   3  -7   8         64.19         60.02         5.28 o
   4  -7   8         70.61         60.25         4.93 o
   5  -7   8         13.18         10.73         1.30 o
   6  -7   8          5.17          2.67         0.58 o
 -12  -6   8         21.49         22.79         2.05 o
 -11  -6   8          2.56          1.66         0.74 o
 -10  -6   8          0.03         -0.37         0.86 o
  -9  -6   8         11.89         11.09         1.74 o
  -8  -6   8         49.72         41.66         3.35 o
  -7  -6   8         93.84        105.83         4.32 o
  -6  -6   8        306.40        282.86         8.49 o
  -5  -6   8        336.72        309.48        13.13 o
  -4  -6   8          6.85          2.98         1.25 o
  -3  -6   8       1628.23       1540.86        28.54 o
  -2  -6   8       1730.93       1636.15        22.49 o
  -1  -6   8          3.67          5.97         0.99 o
   0  -6   8         50.34         52.69         4.09 o
   1  -6   8        111.51         99.67         7.10 o
   2  -6   8         11.51         19.92         3.24 o
   3  -6   8         15.55         21.56         3.39 o
   4  -6   8          8.29         10.40         2.25 o
   5  -6   8          7.04          6.22         1.65 o
   6  -6   8         19.33         21.93         1.90 o
   7  -6   8         63.46         52.14         3.09 o
 -12  -5   8          4.99          1.01         0.50 o
 -11  -5   8         12.56         10.54         1.30 o
 -10  -5   8          6.90          7.07         1.58 o
  -9  -5   8          0.50          0.78         0.62 o
  -8  -5   8         82.76        100.83         5.14 o
  -7  -5   8         24.65         22.10         1.96 o
  -6  -5   8        217.71        250.33        12.34 o
  -5  -5   8          9.91          9.63         2.19 o
  -4  -5   8       1129.51       1061.07        23.52 o
  -3  -5   8        148.91        173.52        15.10 o
  -2  -5   8        252.10        234.12         8.55 o
  -1  -5   8        143.30        156.36         6.45 o
   0  -5   8        140.44        137.18         5.48 o
   1  -5   8        286.52        271.13        11.29 o
   2  -5   8        307.43        310.56        12.32 o
   3  -5   8        453.40        420.98        14.42 o
   4  -5   8         60.48         57.62         5.30 o
   5  -5   8        225.12        228.31        10.17 o
   6  -5   8          6.62          6.45         1.58 o
   7  -5   8          0.66          0.56         0.94 o
   8  -5   8          3.60          1.81         0.42 o
 -12  -4   8         13.76         13.24         1.75 o
 -11  -4   8          5.90          4.88         0.86 o
 -10  -4   8         80.83         83.39         4.02 o
  -9  -4   8          1.98         -0.86         1.01 o
  -8  -4   8         58.95         52.53         3.69 o
  -7  -4   8        387.92        323.31         9.09 o
  -6  -4   8        729.82        773.10        32.71 o
  -5  -4   8        558.03        516.00        24.94 o
  -4  -4   8         71.17         81.57         5.49 o
  -3  -4   8        180.18        163.78         7.72 o
  -2  -4   8          5.52         20.04         2.92 o
  -1  -4   8        149.09        140.06        15.96 o
   0  -4   8        770.54        763.75        12.01 o
   1  -4   8         55.97         54.27         4.42 o
   2  -4   8       1148.90       1076.52        49.68 o
   3  -4   8         69.14         70.12         5.79 o
   4  -4   8         65.15         60.70         5.43 o
   5  -4   8        219.25        216.86        10.11 o
   6  -4   8         98.90         87.30         6.21 o
   7  -4   8          1.72          0.31         0.42 o
   8  -4   8         15.69         16.09         1.51 o
 -12  -3   8          5.62          5.18         1.04 o
 -11  -3   8          5.13          6.29         0.99 o
 -10  -3   8          4.27          1.95         1.08 o
  -9  -3   8          0.48          0.78         1.40 o
  -8  -3   8        561.63        470.28        15.31 o
  -7  -3   8        776.02        773.17        33.18 o
  -6  -3   8        326.56        299.64         8.32 o
  -5  -3   8         18.70         21.10         2.87 o
  -4  -3   8        139.49        159.29         6.95 o
  -3  -3   8          0.51          5.01         3.60 o
  -2  -3   8        168.27        186.12        12.15 o
  -1  -3   8        229.49        264.52        20.57 o
   0  -3   8         47.74         49.02         9.41 o
   1  -3   8        310.72        320.23        25.08 o
   2  -3   8         56.97         55.52        10.81 o
   3  -3   8          6.49         10.52         2.09 o
   4  -3   8          2.11          7.08         1.28 o
   5  -3   8        242.36        201.42         6.90 o
   6  -3   8        190.43        163.69         6.07 o
   7  -3   8         25.00         18.92         1.97 o
   8  -3   8          0.31          0.70         0.42 o
   9  -3   8         40.74         30.38         1.82 o
 -12  -2   8          6.97          7.25         1.22 o
 -11  -2   8         14.70         35.95         3.76 o
 -10  -2   8        133.76        122.38         4.58 o
  -9  -2   8        208.01        189.04         7.50 o
  -8  -2   8        158.34        140.32         7.29 o
  -7  -2   8         18.44         18.97         2.12 o
  -6  -2   8        310.10        297.31         8.79 o
  -5  -2   8          2.22          1.42         1.41 o
  -4  -2   8         87.38        111.81        10.21 o
  -3  -2   8         41.80         54.51         6.93 o
  -2  -2   8         23.85         28.06         6.73 o
  -1  -2   8          6.08         13.90         3.19 o
   0  -2   8          5.76         14.82         4.74 o
   1  -2   8         98.66        102.29        13.31 o
   2  -2   8         25.66         15.29         5.55 o
   3  -2   8          8.76         19.72         2.79 o
   4  -2   8          2.16          4.41         1.31 o
   5  -2   8        230.36        235.88         6.09 o
   6  -2   8         35.99         26.19         2.10 o
   7  -2   8        117.49         99.33         3.92 o
   8  -2   8        107.12        105.28         4.56 o
   9  -2   8         35.82         41.28         1.99 o
 -12  -1   8         15.22          9.00         1.35 o
 -11  -1   8        265.17        277.89         9.28 o
 -10  -1   8         48.09         45.09         4.37 o
  -9  -1   8          3.11          4.45         1.50 o
  -8  -1   8          6.67          3.86         1.15 o
  -7  -1   8          7.04          6.52         2.15 o
  -6  -1   8        241.68        199.35        14.90 o
  -5  -1   8          9.25          8.23         3.46 o
  -4  -1   8        620.06        555.84        34.14 o
  -3  -1   8         68.02         82.92         8.59 o
  -2  -1   8         11.80         17.09         3.82 o
  -1  -1   8        281.53        297.50        18.96 o
   0  -1   8          6.24         13.63         3.73 o
   1  -1   8          7.77         29.43         8.37 o
   2  -1   8         32.64         45.49         8.85 o
   3  -1   8         11.77         16.95         5.54 o
   4  -1   8        336.78        358.34         8.51 o
   5  -1   8         96.83         86.89         4.33 o
   6  -1   8         15.40         17.29         2.10 o
   7  -1   8          0.55          0.93         0.38 o
   8  -1   8         22.91         26.80         2.19 o
   9  -1   8          1.58          2.59         0.67 o
  10  -1   8          4.76         15.95         2.45 o
 -11   0   8         75.91         73.38         4.58 o
 -10   0   8         11.21         11.68         2.28 o
  -9   0   8          2.60         -0.26         0.85 o
  -8   0   8         61.92         51.78         5.20 o
  -7   0   8        123.84         98.09         7.10 o
  -6   0   8        473.45        417.96        13.48 o
  -5   0   8        422.48        373.94        12.15 o
  -4   0   8        275.81        260.55        23.46 o
  -3   0   8         43.55         54.71         7.01 o
  -2   0   8        501.71        547.55        29.18 o
  -1   0   8        152.87        224.98        17.88 o
   0   0   8         20.37         58.79         7.64 o
   1   0   8        130.62        152.99        10.73 o
   2   0   8         16.04          8.91         2.73 o
   3   0   8        304.62        309.48        16.41 o
   4   0   8        190.45        197.67        13.49 o
   5   0   8        287.58        307.09        12.60 o
   6   0   8         94.99        105.37         8.70 o
   7   0   8         38.67         31.75         4.27 o
   8   0   8         69.09         62.05         3.18 o
   9   0   8        123.93        133.54         6.81 o
  10   0   8         48.46         52.35         2.93 o
  11   0   8          5.08          6.62         1.36 o
 -11   1   8         50.22         58.68         3.86 o
 -10   1   8          3.92          3.14         1.03 o
  -9   1   8         36.67         44.40         4.56 o
  -8   1   8          7.04          7.08         1.96 o
  -7   1   8        166.84        152.71         8.86 o
  -6   1   8        107.84        105.73         6.51 o
  -5   1   8         56.21         45.67         3.06 o
  -4   1   8        794.17        729.25        39.07 o
  -3   1   8        537.14        448.74        29.54 o
  -2   1   8          4.48         12.05         2.38 o
  -1   1   8          0.47          1.23         1.20 o
   0   1   8       1211.38       1297.75        50.57 o
   1   1   8        400.83        445.51        17.16 o
   2   1   8        841.14        906.45        21.58 o
   3   1   8        156.43        136.49        10.49 o
   4   1   8         10.78         15.73         3.74 o
   5   1   8        123.32        135.43         6.22 o
   6   1   8        175.65        194.16        11.85 o
   7   1   8         17.69         13.56         1.54 o
   8   1   8        123.96        109.65         7.93 o
   9   1   8         14.25         15.67         2.97 o
  10   1   8         83.31         75.92         3.87 o
  11   1   8         31.96         44.35         3.76 o
 -11   2   8          5.37          3.73         0.67 o
 -10   2   8          0.04          0.21         0.53 o
  -9   2   8          2.53         -0.09         0.88 o
  -8   2   8         39.89         28.27         3.72 o
  -7   2   8          3.01          1.77         0.82 o
  -6   2   8         32.97         29.56         3.78 o
  -5   2   8         72.92         75.36         5.24 o
  -4   2   8         59.21         53.31        10.47 o
  -3   2   8         31.34         22.07         6.45 o
  -2   2   8        291.83        332.63        16.03 o
  -1   2   8       1734.22       1704.85        49.42 o
   1   2   8        737.01        658.10        22.59 o
   2   2   8         85.11         74.59         7.67 o
   3   2   8         23.47         27.93         3.77 o
   4   2   8          0.68          5.23         3.06 o
   5   2   8          6.08          5.73         3.70 o
   6   2   8          6.24          7.00         1.71 o
   7   2   8         90.23         97.65         9.12 o
   8   2   8         85.32         87.99         8.91 o
   9   2   8          3.51          6.07         2.25 o
  10   2   8        203.26        224.49        10.71 o
  11   2   8         86.22         91.92         5.98 o
  12   2   8          0.05          0.87         0.55 o
 -10   3   8          3.27          2.30         0.57 o
  -9   3   8        117.71        122.07         7.06 o
  -8   3   8         17.84         21.16         3.32 o
  -7   3   8        276.32        273.59        11.79 o
  -6   3   8          0.83          0.81         0.73 o
  -5   3   8        114.29        105.43         6.23 o
  -4   3   8        149.60        165.19        18.38 o
  -3   3   8        494.86        510.05        29.19 o
  -2   3   8       1192.32       1256.54        31.71 o
  -1   3   8        205.85        182.20        16.72 o
   0   3   8       1635.65       1722.96        52.01 o
   1   3   8       1353.04       1449.32        33.95 o
   2   3   8         32.25         39.88         5.63 o
   3   3   8        611.48        605.35        17.22 o
   4   3   8        309.94        292.31        12.46 o
   5   3   8        542.70        466.73        28.31 o
   6   3   8         98.81         85.76         4.52 o
   7   3   8          1.73         15.27         2.54 o
   8   3   8          9.62         13.37         2.84 o
   9   3   8          0.07          8.36         1.22 o
  10   3   8         84.59         90.28         7.03 o
  11   3   8         78.09         84.92         6.08 o
  12   3   8          2.21          3.19         1.12 o
 -10   4   8         10.07         13.20         1.26 o
  -9   4   8         25.74         33.68         2.50 o
  -8   4   8          5.72          4.00         0.76 o
  -7   4   8        191.95        184.62         9.53 o
  -6   4   8         81.85         72.65         6.00 o
  -5   4   8          8.55          7.35         1.68 o
  -4   4   8        543.18        610.50        11.43 o
  -3   4   8        363.52        336.18        17.03 o
  -2   4   8        200.91        220.18        13.43 o
  -1   4   8        439.28        475.20        28.22 o
   0   4   8        413.21        376.38        25.22 o
   1   4   8         46.46         31.85         7.51 o
   2   4   8       1150.87       1151.63        45.28 o
   3   4   8         67.23         63.73        10.89 o
   4   4   8         17.81         25.88         4.46 o
   5   4   8         21.65         14.49         3.60 o
   6   4   8          4.82         22.61         2.95 o
   7   4   8        164.62        151.97         6.26 o
   8   4   8         10.88         21.51         2.43 o
   9   4   8          0.13         24.09         3.33 o
  10   4   8          0.26          6.29         2.84 o
  11   4   8          2.03          7.99         2.05 o
  12   4   8         10.44         11.62         1.92 o
  -9   5   8          0.02          0.39         0.93 o
  -8   5   8         87.76        103.29         3.72 o
  -7   5   8        248.22        265.06         7.89 o
  -6   5   8          7.03          4.20         1.00 o
  -5   5   8        552.99        516.55        15.73 o
  -4   5   8         13.00          9.17         1.30 o
  -3   5   8        502.38        474.97        12.72 o
  -2   5   8        137.63        126.70        15.10 o
  -1   5   8          8.49         11.22         3.39 o
   0   5   8        701.58        685.25        23.17 o
   1   5   8        213.66        259.35        13.91 o
   2   5   8        827.93        915.42        32.31 o
   3   5   8        291.54        275.41        14.63 o
   4   5   8       1181.78       1106.72        46.71 o
   5   5   8         24.08         27.11         7.46 o
   6   5   8       1029.93       1011.67        31.50 o
   7   5   8         41.12         34.14         2.40 o
   8   5   8       1265.02       1255.94        27.23 o
   9   5   8          5.82          7.63         1.44 o
  10   5   8          0.38         14.08         2.32 o
  11   5   8         88.56         97.83         4.60 o
  12   5   8         16.03         16.04         2.21 o
  -9   6   8         14.68         15.08         1.83 o
  -8   6   8          1.77          3.65         0.69 o
  -7   6   8        149.84        147.50         5.59 o
  -6   6   8        182.47        170.91         6.35 o
  -5   6   8         45.23         50.43         3.51 o
  -4   6   8         15.40         17.15         2.03 o
  -3   6   8        253.62        247.92        14.39 o
  -2   6   8         19.30         11.03         1.25 o
  -1   6   8        257.19        245.44        15.22 o
   0   6   8        102.19        104.43        11.24 o
   1   6   8        451.37        411.40        18.76 o
   2   6   8        290.61        250.84        14.54 o
   3   6   8        134.26        124.00        10.41 o
   4   6   8        144.24        110.87        15.16 o
   5   6   8        223.27        222.75         6.96 o
   6   6   8        842.13        802.67        10.41 o
   7   6   8        802.43        775.56        17.06 o
   8   6   8        453.74        407.36        12.93 o
   9   6   8        229.21        279.88        20.22 o
  10   6   8         31.86         79.63        14.78 o
  11   6   8        226.46        225.83         6.58 o
  12   6   8          6.17         11.17         1.38 o
  -8   7   8         54.41         42.05         3.00 o
  -7   7   8         17.14         13.98         1.30 o
  -6   7   8        266.72        273.00         7.60 o
  -5   7   8          0.46          0.90         0.83 o
  -4   7   8         42.00         37.42         2.92 o
  -3   7   8         22.63         27.29         3.42 o
  -2   7   8        619.26        718.06        16.78 o
  -1   7   8          7.03         17.75         2.10 o
   0   7   8       1212.37       1122.89        33.41 o
   1   7   8         37.06         31.07         5.43 o
   2   7   8         11.56         16.03         3.84 o
   3   7   8        351.55        332.64        17.83 o
   4   7   8          5.20          5.01         2.67 o
   5   7   8         21.59         18.65         1.71 o
   6   7   8         33.98         61.90         3.24 o
   7   7   8       1290.24       1159.18        14.95 o
   8   7   8        877.00        746.67        15.73 o
   9   7   8        374.62        357.63         9.56 o
  10   7   8        125.17        181.88         7.60 o
  11   7   8        110.09        114.60         4.81 o
  12   7   8         56.93         58.14         2.85 o
  -7   8   8          1.23          2.48         0.56 o
  -6   8   8         29.98         35.10         2.12 o
  -5   8   8          3.03          1.63         0.47 o
  -4   8   8        247.07        236.67         7.29 o
  -3   8   8          7.43         15.40         1.95 o
  -2   8   8        159.10        177.95         6.83 o
  -1   8   8         14.42         13.46         1.54 o
   0   8   8        245.29        263.22         8.56 o
   1   8   8         32.26         32.07         2.54 o
   2   8   8        518.52        531.17        10.62 o
   3   8   8        277.00        317.07         7.00 o
   4   8   8       2936.57       2905.13        21.90 o
   5   8   8        219.17        255.34         6.33 o
   6   8   8       1036.38       1009.01        13.91 o
   7   8   8         18.97         24.96         2.20 o
   8   8   8        275.07        249.76         7.06 o
   9   8   8        187.79        199.87        11.02 o
  10   8   8        121.78        125.84         8.32 o
  11   8   8         15.48         18.61         3.09 o
  12   8   8          6.60          9.72         1.15 o
  -7   9   8          0.96          1.20         0.54 o
  -6   9   8          2.25          5.79         0.92 o
  -5   9   8          2.88          3.52         0.85 o
  -4   9   8         72.66         89.47         4.49 o
  -3   9   8         93.66         96.53         4.83 o
  -2   9   8         13.73         11.60         2.85 o
  -1   9   8         19.45         23.05         3.39 o
   0   9   8        221.61        224.25        16.19 o
   1   9   8        149.24        180.23         6.69 o
   2   9   8         87.23        103.51         4.83 o
   3   9   8        427.25        421.33        10.00 o
   4   9   8         36.04         42.13         3.08 o
   5   9   8        103.68        115.59         4.47 o
   6   9   8        782.89        653.99        11.34 o
   7   9   8         51.11         59.49         3.42 o
   8   9   8          1.13          4.55         0.96 o
   9   9   8         63.39         57.50         5.89 o
  10   9   8        138.41        149.84         9.20 o
  11   9   8         47.74         49.39         4.94 o
  12   9   8          5.79          9.58         1.83 o
  -6  10   8          0.02          1.97         0.70 o
  -5  10   8          0.02          0.65         0.38 o
  -4  10   8         47.88         42.24         2.82 o
  -3  10   8         12.74         13.41         1.76 o
  -2  10   8         87.84         83.28         4.43 o
  -1  10   8        154.70        139.14         9.32 o
   0  10   8        156.18        145.40         9.57 o
   1  10   8        201.18        186.97        10.74 o
   2  10   8         61.50         73.25         6.78 o
   3  10   8        250.78        252.00         8.80 o
   4  10   8       1394.72       1389.78        28.92 o
   5  10   8          0.12          2.56         0.56 o
   6  10   8          1.12          4.49         0.89 o
   7  10   8        120.85        126.57         4.93 o
   8  10   8        147.21        131.10         4.97 o
   9  10   8          2.61          5.37         1.26 o
  10  10   8          2.88          7.79         2.46 o
  11  10   8          0.15          1.66         1.07 o
  12  10   8         35.43         41.98         3.78 o
  -5  11   8          9.42          6.87         1.27 o
  -4  11   8          8.41          5.85         0.89 o
  -3  11   8          7.69          8.60         1.41 o
  -2  11   8         48.19         49.80         3.19 o
  -1  11   8          5.96          5.43         1.72 o
   0  11   8         80.17         75.26         6.58 o
   1  11   8          3.42          2.59         1.43 o
   2  11   8        112.10        110.70         5.79 o
   3  11   8         10.77         17.15         2.29 o
   4  11   8        370.51        331.13        12.36 o
   5  11   8          4.70          6.44         1.02 o
   6  11   8         40.95         36.39         2.48 o
   7  11   8          0.03          0.68         0.68 o
   8  11   8         93.86         76.92         4.46 o
   9  11   8         43.45         44.95         3.30 o
  10  11   8         55.89         56.48         5.33 o
  11  11   8          0.05          1.64         0.50 o
  12  11   8          0.24          1.06         0.42 o
  -4  12   8         55.05         50.56         3.08 o
  -3  12   8         49.20         62.76         2.69 o
  -2  12   8          1.63          4.56         1.52 o
  -1  12   8         66.58         68.32         5.48 o
   0  12   8          3.38          5.79         1.65 o
   1  12   8         11.72         12.57         1.81 o
   2  12   8         38.69         34.57         3.08 o
   3  12   8         18.47         13.51         1.91 o
   4  12   8          0.01          0.53         0.60 o
   5  12   8          2.25          2.73         1.31 o
   6  12   8        350.43        322.38        14.16 o
   7  12   8          0.53          2.49         0.75 o
   8  12   8         65.48         63.47         3.79 o
   9  12   8         22.70         33.39         4.03 o
  10  12   8         77.34         86.34         6.09 o
  11  12   8         33.78         41.35         3.69 o
  12  12   8        106.98        124.66         5.06 o
  -2  13   8          0.15          1.53         0.54 o
  -1  13   8          0.53          0.34         0.71 o
   0  13   8         71.85         66.78         3.59 o
   1  13   8         45.52         45.81         3.85 o
   2  13   8        124.75        133.23         5.32 o
   3  13   8        239.54        254.19        12.49 o
   4  13   8         23.41         29.72         3.93 o
   5  13   8         10.85         10.11         1.56 o
   6  13   8         16.83         17.03         2.95 o
   7  13   8         28.90         26.80         3.66 o
   8  13   8         32.55         34.09         3.99 o
   9  13   8        118.04        125.39         7.16 o
  10  13   8         37.09         47.42         4.00 o
  11  13   8          3.02          2.31         0.79 o
  -1  14   8         11.72         11.70         1.62 o
   0  14   8        221.73        217.74         7.97 o
   1  14   8        167.22        180.26         7.92 o
   2  14   8          1.50          1.49         1.03 o
   3  14   8        117.46        125.69         7.31 o
   4  14   8          8.31          9.53         1.71 o
   5  14   8        159.97        151.08         5.36 o
   6  14   8         19.70         18.53         1.80 o
   7  14   8        181.80        160.34         8.04 o
   8  14   8         61.72         79.76         5.31 o
   9  14   8        122.28        134.10         6.35 o
  10  14   8         95.12        116.51         5.11 o
   1  15   8         96.17         92.91         4.38 o
   2  15   8         11.29          8.13         1.52 o
   3  15   8          0.24         -0.26         0.27 o
   4  15   8          4.53          4.52         0.75 o
   5  15   8         67.80         65.90         2.84 o
   6  15   8         93.65        102.97         5.53 o
   7  15   8        109.05        126.03         5.83 o
   8  15   8        142.84        151.75         5.93 o
   9  15   8         25.37         48.27         2.97 o
  -7 -11   9        117.99        163.99         5.10 o
  -6 -11   9         43.18         60.11         3.37 o
  -5 -11   9          0.35          0.15         0.24 o
  -4 -11   9        140.42        150.38         5.65 o
  -3 -11   9          3.99          3.23         0.87 o
  -2 -11   9         18.56         15.26         1.71 o
  -1 -11   9          6.46          3.50         0.75 o
  -9 -10   9         19.40         32.26         2.27 o
  -8 -10   9         71.12         93.41         4.51 o
  -7 -10   9          0.71          1.65         1.00 o
  -6 -10   9         41.78         41.24         2.45 o
  -5 -10   9         60.46         62.47         4.47 o
  -4 -10   9         23.62         24.39         2.81 o
  -3 -10   9          2.81          3.80         1.15 o
  -2 -10   9         10.04         12.67         2.02 o
  -1 -10   9          0.59          1.01         0.36 o
   0 -10   9         20.77         20.23         2.36 o
   1 -10   9          4.09          4.40         0.94 o
 -10  -9   9         16.39         35.63        13.13 o
  -9  -9   9          5.16          6.43         1.37 o
  -8  -9   9         77.17         93.25         3.73 o
  -7  -9   9        103.90         98.16         4.15 o
  -6  -9   9          0.33          0.96         0.57 o
  -5  -9   9        119.60        120.68         7.12 o
  -4  -9   9          0.43         -0.15         0.42 o
  -3  -9   9          2.45          1.51         0.88 o
  -2  -9   9          7.91         10.80         2.16 o
  -1  -9   9          6.39          6.62         1.66 o
   0  -9   9          0.94          0.80         1.56 o
   1  -9   9         22.36         18.62         1.73 o
   2  -9   9          2.26          0.21         0.47 o
   3  -9   9          0.02          0.44         0.31 o
 -10  -8   9         87.92         87.46         4.43 o
  -9  -8   9         77.05         91.78         5.19 o
  -8  -8   9         49.30         51.97         3.14 o
  -7  -8   9         62.87         62.09         3.62 o
  -6  -8   9         14.94         12.49         2.60 o
  -5  -8   9         13.18          8.13         1.84 o
  -4  -8   9         58.55         47.09         4.75 o
  -3  -8   9         66.33         60.95         5.47 o
  -2  -8   9         19.10         14.45         2.74 o
  -1  -8   9        119.20        112.44         5.16 o
   0  -8   9        199.10        212.78         5.36 o
   1  -8   9         16.93         12.93         1.94 o
   2  -8   9          0.78          0.74         0.32 o
   3  -8   9         87.24         82.75         3.54 o
   4  -8   9          0.39          0.05         0.19 o
 -11  -7   9          0.16          3.61         0.94 o
 -10  -7   9         48.64         49.42         2.57 o
  -9  -7   9         34.01         32.47         2.45 o
  -8  -7   9        120.95        118.10         5.13 o
  -7  -7   9          8.16         11.55         1.66 o
  -6  -7   9         12.64         11.78         2.49 o
  -5  -7   9         89.37         93.73         7.03 o
  -4  -7   9        609.35        556.06        17.10 o
  -3  -7   9          7.82          7.17         2.08 o
  -2  -7   9         12.76         14.65         2.78 o
  -1  -7   9         39.05         40.67         2.51 o
   0  -7   9         67.17         69.77         3.97 o
   1  -7   9        246.40        225.00         7.09 o
   2  -7   9          0.48          0.80         0.53 o
   3  -7   9        131.96        106.84         6.31 o
   4  -7   9         63.28         51.89         2.88 o
   5  -7   9         23.91         19.26         1.16 o
 -11  -6   9          9.24          8.88         0.89 o
 -10  -6   9         92.09         79.02         3.49 o
  -9  -6   9          0.08          0.08         0.50 o
  -8  -6   9         17.93         21.57         2.26 o
  -7  -6   9          4.11          4.17         0.87 o
  -6  -6   9        308.97        301.11        12.96 o
  -5  -6   9        119.80        124.18         8.29 o
  -4  -6   9        287.48        290.03        12.61 o
  -3  -6   9        933.15        894.34        22.17 o
  -2  -6   9          9.23          9.50         2.50 o
  -1  -6   9        339.29        367.99         9.80 o
   0  -6   9         59.38         57.90         3.74 o
   1  -6   9          0.43          0.72         0.45 o
   2  -6   9         84.86         71.51         4.09 o
   3  -6   9         33.72         34.31         2.75 o
   4  -6   9        127.35        118.70         4.85 o
   5  -6   9         55.34         50.98         3.55 o
   6  -6   9         60.42         52.44         2.40 o
 -11  -5   9         26.52         14.49         1.71 o
 -10  -5   9         55.48         54.18         3.27 o
  -9  -5   9          1.64          0.15         0.48 o
  -8  -5   9         32.69         37.92         3.01 o
  -7  -5   9         17.71         12.03         1.66 o
  -6  -5   9        478.83        427.26        15.59 o
  -5  -5   9       1292.65       1218.61        25.96 o
  -4  -5   9        159.92        147.36         9.05 o
  -3  -5   9         44.47         42.85         4.83 o
  -2  -5   9         33.43         35.61         2.38 o
  -1  -5   9         43.39         37.44         2.46 o
   0  -5   9        128.67        134.54         5.74 o
   1  -5   9         16.40         16.31         1.96 o
   2  -5   9          9.31         10.54         1.69 o
   3  -5   9         38.06         34.76         2.91 o
   4  -5   9         21.24         15.81         1.87 o
   5  -5   9          8.88         11.69         1.53 o
   6  -5   9         21.47         16.44         1.62 o
   7  -5   9         35.29         21.59         1.48 o
 -11  -4   9          1.19          3.23         1.25 o
 -10  -4   9          5.47         10.39         1.32 o
  -9  -4   9        113.55        120.23         6.37 o
  -8  -4   9        686.58        627.53        14.51 o
  -7  -4   9        109.36        104.49         5.02 o
  -6  -4   9         15.06         13.21         1.81 o
  -5  -4   9        121.07        118.82         8.24 o
  -4  -4   9        954.66        913.38        22.04 o
  -3  -4   9        433.46        440.79        26.42 o
  -2  -4   9        231.48        254.07         7.30 o
  -1  -4   9         41.78         42.19         2.42 o
   0  -4   9        192.99        177.60         6.04 o
   1  -4   9         11.16          8.99         1.49 o
   2  -4   9        136.81        143.15         5.93 o
   3  -4   9          4.01          6.74         1.84 o
   4  -4   9         44.96         40.23         4.32 o
   5  -4   9          0.20          2.57         0.82 o
   6  -4   9          1.02          3.11         0.90 o
   7  -4   9          1.12          0.03         0.34 o
   8  -4   9          5.62          6.05         1.09 o
 -11  -3   9         65.68         53.89         3.80 o
 -10  -3   9          0.22         15.79         3.17 o
  -9  -3   9          3.65          4.82         1.70 o
  -8  -3   9         25.46         28.07         2.51 o
  -7  -3   9        176.75        146.65         9.82 o
  -6  -3   9        330.62        278.31         8.03 o
  -5  -3   9        318.58        334.27        13.42 o
  -4  -3   9        124.39        126.14         6.73 o
  -3  -3   9         50.90         62.72         3.54 o
  -2  -3   9         62.34         66.37         3.65 o
  -1  -3   9        293.27        318.28         7.58 o
   0  -3   9        535.19        545.68        14.32 o
   1  -3   9       2238.83       2315.98        30.25 o
   2  -3   9         46.32         51.55         5.17 o
   3  -3   9       1011.04       1070.41        15.16 o
   4  -3   9        237.43        239.96         7.32 o
   5  -3   9          4.38          7.48         1.21 o
   6  -3   9         44.25         42.09         2.43 o
   7  -3   9          5.35          5.76         0.97 o
   8  -3   9         48.49         53.11         4.02 o
 -11  -2   9         26.35         27.77         2.77 o
 -10  -2   9         83.22         77.67         3.67 o
  -9  -2   9        100.76         93.57         6.57 o
  -8  -2   9         57.10         52.63         5.10 o
  -7  -2   9         11.35          9.49         2.49 o
  -6  -2   9         42.54         35.85         4.64 o
  -5  -2   9         49.70         66.70         8.80 o
  -4  -2   9        119.56        132.83         5.45 o
  -3  -2   9         10.68         16.89         1.88 o
  -2  -2   9        118.05        133.18        16.14 o
  -1  -2   9        207.34        199.53        19.51 o
   0  -2   9       2154.73       2294.48        28.25 o
   1  -2   9         59.70         63.59         4.85 o
   2  -2   9       1198.47       1148.51        15.37 o
   3  -2   9          4.41         27.55         2.52 o
   4  -2   9         19.27         13.11         2.45 o
   5  -2   9         43.69         41.08         4.60 o
   6  -2   9         48.05         49.11         3.47 o
   7  -2   9         72.55         77.02         4.12 o
   8  -2   9         52.71         52.21         2.97 o
   9  -2   9          0.44          1.55         0.31 o
 -11  -1   9        116.91        133.15         5.82 o
 -10  -1   9         11.06         33.41         3.96 o
  -9  -1   9        185.56        186.30         9.17 o
  -8  -1   9        128.52        125.84         7.90 o
  -7  -1   9        249.05        231.76         7.93 o
  -6  -1   9         12.74         13.27         2.79 o
  -5  -1   9         55.85         65.83         4.42 o
  -4  -1   9          8.66         12.35         1.59 o
  -3  -1   9         41.21         36.58         5.92 o
  -2  -1   9        401.05        404.73        27.69 o
  -1  -1   9        364.50        367.75        26.22 o
   0  -1   9          2.94         14.54         3.50 o
   1  -1   9          5.50          9.83         2.84 o
   2  -1   9         26.01         30.57         2.36 o
   3  -1   9        120.61        117.28         4.02 o
   4  -1   9          0.17          2.68         0.69 o
   5  -1   9        213.53        188.89         8.88 o
   6  -1   9         37.53         33.78         3.01 o
   7  -1   9          0.37          2.54         0.75 o
   8  -1   9        193.91        171.87         9.53 o
   9  -1   9         67.04         55.63         2.80 o
  10  -1   9         33.09         27.60         2.14 o
 -11   0   9         30.10         25.42         2.42 o
 -10   0   9         13.28         22.05         2.80 o
  -9   0   9          8.07          9.86         2.26 o
  -8   0   9          3.61          4.61         1.35 o
  -7   0   9         94.52         87.95         6.60 o
  -6   0   9        184.34        145.60         6.20 o
  -5   0   9         58.17         59.97         3.76 o
  -4   0   9        195.47        181.93         6.16 o
  -3   0   9          4.58          7.38         3.72 o
  -2   0   9         43.94         41.29         6.20 o
  -1   0   9         76.13         87.09        12.63 o
   0   0   9       1017.78        988.89        42.15 o
   1   0   9          1.83         19.52         3.98 o
   2   0   9        487.39        442.16        21.61 o
   3   0   9         12.12         20.25         1.61 o
   4   0   9        102.79        100.24         3.72 o
   5   0   9         12.73          8.09         1.17 o
   6   0   9        262.70        235.93        10.83 o
   7   0   9        394.28        390.19         9.96 o
   8   0   9          0.01         -0.22         0.59 o
   9   0   9          0.42          1.30         0.82 o
  10   0   9         37.23         37.50         3.25 o
 -11   1   9         11.11          6.43         0.81 o
 -10   1   9          0.25          1.38         0.71 o
  -9   1   9          3.38          9.72         2.18 o
  -8   1   9          7.09          9.45         1.63 o
  -7   1   9        181.64        175.52         9.35 o
  -6   1   9          4.37          4.23         1.42 o
  -5   1   9        268.19        233.82         7.16 o
  -4   1   9        173.79        206.77         5.32 o
  -3   1   9         95.11         71.20        12.16 o
  -2   1   9        147.66        153.45        16.81 o
  -1   1   9        476.48        496.43        20.50 o
   0   1   9        638.57        712.59        24.75 o
   1   1   9       1675.22       1675.71        38.42 o
   2   1   9        192.44        214.51        13.46 o
   3   1   9        241.87        232.54        14.58 o
   4   1   9          0.81          2.70         0.72 o
   5   1   9          4.04          5.25         0.96 o
   6   1   9        159.81        136.14         4.79 o
   7   1   9         78.81         97.36         6.08 o
   8   1   9         30.03         27.66         2.58 o
   9   1   9          1.27          3.06         1.11 o
  10   1   9         70.75         71.13         5.14 o
  11   1   9         33.39         30.97         2.65 o
 -10   2   9          7.38         10.13         1.75 o
  -9   2   9          5.15         12.11         2.16 o
  -8   2   9         43.87         42.37         4.50 o
  -7   2   9         27.71         33.26         2.84 o
  -6   2   9          5.21          8.86         1.50 o
  -5   2   9         27.30         16.82         2.69 o
  -4   2   9        587.67        588.82         9.08 o
  -3   2   9        158.37        141.52        16.83 o
  -2   2   9        787.16        786.22        51.51 o
  -1   2   9         75.25         90.36        12.00 o
   0   2   9         88.15         79.82         8.36 o
   1   2   9          3.28          2.54         1.66 o
   2   2   9          5.62          0.47         2.58 o
   3   2   9         72.17         60.13        10.33 o
   4   2   9       1393.57       1400.10        13.73 o
   5   2   9        487.29        421.40         7.00 o
   6   2   9         57.75         51.78         2.88 o
   7   2   9         67.30         86.34         9.43 o
   8   2   9         88.06         87.91         8.26 o
   9   2   9          4.57          6.46         1.85 o
  10   2   9          0.26          1.42         0.86 o
  11   2   9         14.47         21.56         2.57 o
 -10   3   9          7.54          1.96         0.46 o
  -9   3   9          0.77          1.29         0.37 o
  -8   3   9         13.53         17.75         3.09 o
  -7   3   9         23.14         20.68         3.29 o
  -6   3   9        452.82        470.08        26.91 o
  -5   3   9        129.56        121.16         5.41 o
  -4   3   9         24.82         20.32         2.03 o
  -3   3   9        326.99        308.15         8.13 o
  -2   3   9         82.40         96.79        12.65 o
  -1   3   9        620.48        587.85        31.58 o
   0   3   9        252.22        271.72        21.86 o
   1   3   9        243.59        221.17        20.02 o
   2   3   9          0.08          6.37         2.19 o
   3   3   9        285.48        291.48        16.40 o
   4   3   9        446.35        481.84        13.36 o
   5   3   9        156.30        152.13         4.74 o
   6   3   9         13.63         26.60         2.56 o
   7   3   9        190.95        191.87         7.09 o
   8   3   9        223.23        210.89         9.30 o
   9   3   9         25.22         27.99         2.55 o
  10   3   9         37.12         32.87         4.11 o
  11   3   9         66.53         69.73         4.91 o
  12   3   9          4.91          5.01         1.05 o
 -10   4   9          6.38          5.00         0.91 o
  -9   4   9         17.87         10.35         1.22 o
  -8   4   9         25.46         22.47         2.08 o
  -7   4   9          0.25          0.94         1.02 o
  -6   4   9         20.78         23.36         2.41 o
  -5   4   9         36.98         37.19         2.48 o
  -4   4   9          0.89          1.49         0.65 o
  -3   4   9        357.89        362.68         7.33 o
  -2   4   9        252.95        245.88         7.19 o
  -1   4   9         15.16         11.79         4.60 o
   0   4   9        612.80        558.34        32.14 o
   1   4   9        473.33        466.82        29.60 o
   2   4   9         25.51         21.87         6.48 o
   3   4   9          1.59         -1.00         1.52 o
   4   4   9        241.17        211.56         9.50 o
   5   4   9        228.93        216.49         7.61 o
   6   4   9        106.82         98.52         5.32 o
   7   4   9        282.78        261.08         8.91 o
   8   4   9        375.91        336.12        13.83 o
   9   4   9        438.53        468.60        10.57 o
  10   4   9          2.82          3.09         0.83 o
  11   4   9          0.36          4.08         1.44 o
  12   4   9         22.04         32.63         2.69 o
  -9   5   9         13.26         16.16         1.34 o
  -8   5   9        188.67        183.94         5.49 o
  -7   5   9         28.64         32.24         2.11 o
  -6   5   9         18.19         17.81         1.74 o
  -5   5   9          6.99          9.30         1.56 o
  -4   5   9        520.61        528.79        11.62 o
  -3   5   9         13.88         21.49         1.82 o
  -2   5   9         71.96         72.43         4.06 o
  -1   5   9         10.29          8.03         1.11 o
   0   5   9         53.08         54.73        10.51 o
   1   5   9        705.91        636.35        35.68 o
   2   5   9        434.94        424.36        29.37 o
   3   5   9         27.64         23.25         6.90 o
   4   5   9         85.77         68.34         5.48 o
   5   5   9         27.50         33.10         2.30 o
   6   5   9         13.94         12.61         1.83 o
   7   5   9        643.71        622.77        15.90 o
   8   5   9         20.26         27.26         3.87 o
   9   5   9        117.10        113.41         5.92 o
  10   5   9          0.30          4.69         0.78 o
  11   5   9        312.47        351.64        11.41 o
  12   5   9         46.64         48.83         3.34 o
  -8   6   9         10.19         12.00         1.02 o
  -7   6   9         49.64         42.29         2.29 o
  -6   6   9        186.81        199.47         5.42 o
  -5   6   9         32.08         39.72         2.55 o
  -4   6   9        137.76        123.39         5.67 o
  -3   6   9         97.72        114.81         4.33 o
  -2   6   9         59.37         57.23         4.15 o
  -1   6   9        260.58        272.97         8.00 o
   0   6   9       1457.04       1353.29        16.05 o
   1   6   9        297.23        274.36         7.87 o
   2   6   9        552.64        521.63        14.87 o
   3   6   9         64.52         58.93         3.69 o
   4   6   9          9.05         15.09         1.48 o
   5   6   9        257.26        291.06         8.36 o
   6   6   9        356.41        341.32        11.26 o
   7   6   9        632.43        612.46        16.80 o
   8   6   9          5.18          7.76         1.24 o
   9   6   9         18.19         17.27         2.11 o
  10   6   9          1.77          2.38         0.51 o
  11   6   9         77.41         93.95         3.16 o
  12   6   9        153.13        153.50         5.58 o
  -7   7   9         52.83         59.33         2.42 o
  -6   7   9         14.56         14.45         1.38 o
  -5   7   9          0.02          0.21         0.72 o
  -4   7   9        332.58        304.65        11.00 o
  -3   7   9        219.53        217.17         8.04 o
  -2   7   9        834.10        898.06        14.05 o
  -1   7   9       1063.98       1052.97        21.67 o
   0   7   9        457.44        437.29        10.27 o
   1   7   9        716.49        725.67        14.34 o
   2   7   9        115.93        108.02         5.10 o
   3   7   9        729.58        676.11        12.95 o
   4   7   9         99.05         86.21         3.83 o
   5   7   9       1790.88       1654.02        38.02 o
   6   7   9       1058.88       1048.58        35.50 o
   7   7   9          3.44          8.25         1.15 o
   8   7   9         67.12         59.73         3.28 o
   9   7   9         29.90         36.23         2.87 o
  10   7   9         29.02         39.24         2.87 o
  11   7   9         48.59         63.12         2.59 o
  -7   8   9          4.98          2.46         0.53 o
  -6   8   9          0.13          0.91         0.33 o
  -5   8   9          0.15          1.09         0.59 o
  -4   8   9          0.62         -0.28         0.77 o
  -3   8   9         12.70         13.29         2.29 o
  -2   8   9         37.04         38.13         2.52 o
  -1   8   9          0.82          2.94         0.98 o
   0   8   9        260.63        259.01         8.59 o
   1   8   9        124.12        129.95         5.76 o
   2   8   9        184.92        182.62         5.41 o
   3   8   9        264.18        236.14         6.18 o
   4   8   9        457.51        423.93         8.80 o
   5   8   9        504.75        517.15        16.38 o
   6   8   9        308.05        272.48        15.12 o
   7   8   9        268.47        231.31         8.68 o
   8   8   9         94.32         70.49         4.66 o
   9   8   9          1.11          3.23         1.14 o
  10   8   9         18.34         18.53         2.92 o
  11   8   9         63.54         82.15         5.55 o
  12   8   9          8.08          8.89         0.96 o
  -6   9   9         22.06         23.34         1.58 o
  -5   9   9         27.50         23.55         1.92 o
  -4   9   9         28.65         23.50         3.55 o
  -3   9   9         34.26         33.22         4.29 o
  -2   9   9        225.29        226.98        11.51 o
  -1   9   9         45.14         45.30         3.50 o
   0   9   9         92.44         81.93         4.90 o
   1   9   9         85.23         65.89         4.40 o
   2   9   9         41.54         38.43         2.75 o
   3   9   9        495.47        468.38        19.90 o
   4   9   9         56.17         60.95         4.39 o
   5   9   9       1641.63       1531.00        22.74 o
   6   9   9        397.33        346.92        10.68 o
   7   9   9        582.39        464.05        12.29 o
   8   9   9          0.37          0.64         0.58 o
   9   9   9          0.49          2.07         1.05 o
  10   9   9         11.44         19.58         2.97 o
  11   9   9         19.16         24.38         3.01 o
  12   9   9          0.42          0.02         0.36 o
  -5  10   9         17.02         10.90         1.90 o
  -4  10   9         17.25         17.71         2.68 o
  -3  10   9          0.06          1.21         0.84 o
  -2  10   9         35.13         40.15         4.64 o
  -1  10   9          0.03         -0.25         0.59 o
   0  10   9         43.48         36.30         4.87 o
   1  10   9        135.88        132.07         9.04 o
   2  10   9        746.26        717.18        14.81 o
   3  10   9        286.11        237.03         8.61 o
   4  10   9        700.58        731.67        15.32 o
   5  10   9         96.14         98.14         5.61 o
   6  10   9        321.42        338.18        11.26 o
   7  10   9          1.06          6.04         1.39 o
   8  10   9          7.04         10.16         1.68 o
   9  10   9        100.07         92.10         6.92 o
  10  10   9        133.36        136.58         7.85 o
  11  10   9          3.75          5.81         1.30 o
  12  10   9         63.75         73.44         2.65 o
  -4  11   9         18.40         13.84         1.97 o
  -3  11   9         27.72         28.56         3.33 o
  -2  11   9          2.47          3.70         1.43 o
  -1  11   9          0.02         -0.85         0.88 o
   0  11   9         25.28         25.34         3.81 o
   1  11   9          0.11         -0.03         0.58 o
   2  11   9          4.92          4.14         1.02 o
   3  11   9          3.68          8.65         1.52 o
   4  11   9       1125.53       1033.69        26.37 o
   5  11   9         98.33         95.47         5.61 o
   6  11   9         50.00         47.91         3.68 o
   7  11   9         17.46         19.47         2.25 o
   8  11   9        303.15        293.96        12.69 o
   9  11   9        469.08        451.18        14.81 o
  10  11   9         27.42         42.75         4.17 o
  11  11   9         81.26         78.75         4.94 o
  -3  12   9         33.20         29.20         1.89 o
  -2  12   9          4.62          3.13         0.80 o
  -1  12   9          2.06          0.02         0.57 o
   0  12   9         14.42         14.03         1.87 o
   1  12   9        111.46        114.80         5.32 o
   2  12   9        679.10        714.09        13.52 o
   3  12   9         16.98         18.88         2.21 o
   4  12   9         16.49         22.19         2.40 o
   5  12   9          0.67         -0.44         0.79 o
   6  12   9         89.51        102.25         9.03 o
   7  12   9        132.46        130.31         8.35 o
   8  12   9         80.37         92.45         6.68 o
   9  12   9        125.62        138.63         7.64 o
  10  12   9        240.52        294.14        10.04 o
  11  12   9        100.22        111.27         5.18 o
  -2  13   9          8.49          6.20         0.79 o
  -1  13   9         76.37         83.53         3.40 o
   0  13   9         24.59         22.84         1.98 o
   1  13   9         73.24         75.30         3.83 o
   2  13   9         32.93         27.01         2.37 o
   3  13   9          2.22          3.99         0.96 o
   4  13   9         55.36         47.59         3.16 o
   5  13   9        107.97        108.46         7.38 o
   6  13   9          4.98          4.01         1.38 o
   7  13   9        122.03         96.29         6.62 o
   8  13   9         36.09         38.99         3.90 o
   9  13   9          2.71          3.15         0.91 o
  10  13   9         33.53         40.31         3.21 o
   0  14   9          8.83          4.27         1.05 o
   1  14   9         22.95         27.11         2.91 o
   2  14   9         23.25         22.79         2.83 o
   3  14   9         29.35         34.23         3.67 o
   4  14   9        108.64        101.11         6.31 o
   5  14   9         30.56         27.39         3.29 o
   6  14   9          3.95          2.92         0.95 o
   7  14   9         77.35         74.65         4.98 o
   8  14   9          5.79          9.29         1.62 o
   9  14   9        315.46        392.35         9.62 o
   2  15   9          2.75          2.37         0.78 o
   3  15   9          0.10          1.79         0.76 o
   4  15   9          6.42         11.01         1.79 o
   5  15   9          3.44          3.09         1.00 o
   6  15   9          2.68          3.04         0.73 o
   7  15   9         90.85        100.81         4.69 o
   8  15   9         11.47         25.95         2.10 o
  -7 -10  10         24.46         37.67         2.42 o
  -6 -10  10          4.20          5.93         0.76 o
  -5 -10  10         13.06         10.41         1.11 o
  -4 -10  10         29.69         29.20         2.62 o
  -3 -10  10          6.52         10.53         1.56 o
  -2 -10  10         20.44         14.60         1.77 o
  -1 -10  10         54.35         46.83         2.99 o
  -8  -9  10         43.51         57.46         2.81 o
  -7  -9  10          0.32          0.47         0.35 o
  -6  -9  10        171.97        197.63         5.32 o
  -5  -9  10         29.19         27.26         3.01 o
  -4  -9  10          4.86          6.08         1.56 o
  -3  -9  10        301.93        315.09        10.47 o
  -2  -9  10          3.17          5.83         1.48 o
  -1  -9  10          2.48          1.63         0.73 o
   0  -9  10          3.59          2.66         0.77 o
   1  -9  10         49.92         32.95         2.67 o
  -9  -8  10         26.40         32.19         1.72 o
  -8  -8  10         61.90         54.14         2.73 o
  -7  -8  10         51.23         55.34         3.01 o
  -6  -8  10         36.62         29.23         2.30 o
  -5  -8  10        264.17        270.56        10.60 o
  -4  -8  10          1.68          2.86         1.12 o
  -3  -8  10         58.48         64.38         5.29 o
  -2  -8  10          2.01          4.83         1.50 o
  -1  -8  10         51.62         51.84         4.64 o
   0  -8  10          0.37          2.32         1.15 o
   1  -8  10          0.65          3.33         0.72 o
   2  -8  10          3.33          1.52         0.41 o
   3  -8  10         14.95          8.80         1.24 o
 -10  -7  10          2.80          4.69         0.95 o
  -9  -7  10         78.54         79.49         4.20 o
  -8  -7  10         27.76         28.22         2.17 o
  -7  -7  10         19.63         18.19         1.87 o
  -6  -7  10          0.19          0.69         0.47 o
  -5  -7  10         17.19         17.33         2.81 o
  -4  -7  10         33.89         30.89         3.76 o
  -3  -7  10          5.45          3.08         1.14 o
  -2  -7  10          6.92          8.15         2.19 o
  -1  -7  10          2.85          2.38         0.80 o
   0  -7  10         47.14         44.79         2.45 o
   1  -7  10         50.62         48.75         2.51 o
   2  -7  10          4.86          6.09         0.93 o
   3  -7  10          0.08          0.55         0.48 o
   4  -7  10         47.04         42.31         1.62 o
 -10  -6  10          6.49          8.28         1.04 o
  -9  -6  10         44.89         50.04         2.61 o
  -8  -6  10          0.05          0.35         0.50 o
  -7  -6  10          1.06          1.67         0.67 o
  -6  -6  10         80.92         78.43         4.22 o
  -5  -6  10        102.56         88.60         6.71 o
  -4  -6  10          1.88          4.45         1.47 o
  -3  -6  10         43.83         48.94         5.00 o
  -2  -6  10        100.52        117.91         7.85 o
  -1  -6  10        343.33        327.69         7.12 o
   0  -6  10          8.36         30.65         8.86 o
   1  -6  10        103.02        154.00         8.33 o
   2  -6  10        136.48        139.10         5.74 o
   3  -6  10          8.50          8.43         1.24 o
   4  -6  10         42.82         37.13         1.90 o
   5  -6  10          1.34          0.38         0.22 o
 -11  -5  10         12.00         10.53         1.23 o
 -10  -5  10         45.75         50.65         4.69 o
  -9  -5  10         22.17         26.70         8.04 o
  -8  -5  10          6.72          4.66         1.11 o
  -7  -5  10         26.35         13.81         1.69 o
  -6  -5  10        143.00        110.33         5.05 o
  -5  -5  10        151.78        173.42         9.66 o
  -4  -5  10         29.55         35.50         4.38 o
  -3  -5  10         11.41          9.78         2.32 o
  -2  -5  10         26.46         33.22         2.84 o
  -1  -5  10         91.89         91.21         3.84 o
   0  -5  10         53.97         78.47         6.78 o
   1  -5  10        531.85        523.51        11.14 o
   2  -5  10          2.22          9.11         1.66 o
   3  -5  10        108.66        103.36         4.67 o
   4  -5  10          0.04          1.52         0.52 o
   5  -5  10         76.34         67.03         2.50 o
   6  -5  10          1.84         -0.26         0.43 o
 -11  -4  10         91.41         86.54         3.90 o
 -10  -4  10         10.45          9.50         1.75 o
  -9  -4  10         57.79         48.47         2.69 o
  -8  -4  10         18.32         20.34         2.01 o
  -7  -4  10         98.08         97.57         4.59 o
  -6  -4  10          2.90          4.25         0.92 o
  -5  -4  10        131.98        151.23         9.16 o
  -4  -4  10         70.01         59.69         5.71 o
  -3  -4  10         68.85         73.28         4.29 o
  -2  -4  10        231.05        247.11        12.62 o
  -1  -4  10          5.71          7.38         1.34 o
   0  -4  10         46.69         42.25         3.28 o
   1  -4  10         19.07         36.86         3.24 o
   2  -4  10        262.61        277.76        19.64 o
   3  -4  10         17.34         22.79         2.32 o
   4  -4  10         50.89         46.99         3.16 o
   5  -4  10          4.84          4.61         1.21 o
   6  -4  10          0.44          0.58         0.73 o
   7  -4  10         25.11         24.24         2.43 o
 -11  -3  10         34.86         31.73         2.42 o
 -10  -3  10         68.93         63.04         3.03 o
  -9  -3  10         38.03         39.83         4.03 o
  -8  -3  10        246.21        213.74         9.83 o
  -7  -3  10        622.73        601.25        18.42 o
  -6  -3  10         63.37         63.12         3.74 o
  -5  -3  10         11.35          9.29         1.89 o
  -4  -3  10          0.71          1.77         1.36 o
  -3  -3  10        121.65        118.03         6.28 o
  -2  -3  10         31.84         32.03         2.29 o
  -1  -3  10        535.86        534.88         9.20 o
   0  -3  10        307.99        309.99         6.99 o
   1  -3  10        373.16        424.44         8.17 o
   2  -3  10         45.46         42.57         3.20 o
   3  -3  10         40.71         45.72         3.30 o
   4  -3  10         19.35         20.87         2.17 o
   5  -3  10         39.49         36.64         2.75 o
   6  -3  10         33.34         31.62         3.72 o
   7  -3  10          4.09          4.04         1.31 o
   8  -3  10          2.50          1.74         0.65 o
 -11  -2  10         18.75         22.94         2.08 o
 -10  -2  10        280.63        269.90        12.39 o
  -9  -2  10         41.52         52.55         4.54 o
  -8  -2  10          6.92          6.61         1.80 o
  -7  -2  10          0.78          1.17         0.90 o
  -6  -2  10         96.30         88.38         7.12 o
  -5  -2  10        275.71        261.22        11.94 o
  -4  -2  10         20.84         24.24         2.47 o
  -3  -2  10        277.75        248.99        14.06 o
  -2  -2  10         27.06         29.47         2.09 o
  -1  -2  10         24.93         30.58         2.11 o
   0  -2  10          0.81          9.91         1.20 o
   1  -2  10        771.61        973.97        11.92 o
   2  -2  10        525.79        531.80        11.68 o
   3  -2  10        536.30        508.98        12.64 o
   4  -2  10        245.42        233.25         7.66 o
   5  -2  10         89.00         88.47         4.60 o
   6  -2  10         34.82         34.26         2.74 o
   7  -2  10         32.65         31.90         2.40 o
   8  -2  10         65.45         56.66         2.57 o
 -11  -1  10          4.74          6.94         1.09 o
 -10  -1  10          8.11          8.87         1.76 o
  -9  -1  10         72.82         74.47         3.73 o
  -8  -1  10          3.73          4.32         1.28 o
  -7  -1  10         13.26         10.54         2.23 o
  -6  -1  10          8.88         11.43         1.59 o
  -5  -1  10          1.83          5.16         1.12 o
  -4  -1  10          4.43          8.92         1.47 o
  -3  -1  10        425.54        420.12         9.45 o
  -2  -1  10        492.84        539.57         8.87 o
  -1  -1  10        865.04        857.19        11.43 o
   0  -1  10        154.60        158.06         4.73 o
   1  -1  10        180.68        183.03         5.87 o
   2  -1  10         33.79         28.39         2.40 o
   3  -1  10         95.89         90.29         4.81 o
   4  -1  10         20.02         17.78         2.17 o
   5  -1  10         67.13         63.01         4.10 o
   6  -1  10          7.68          8.10         1.42 o
   7  -1  10          7.27          9.03         1.41 o
   8  -1  10         37.70         41.92         2.63 o
   9  -1  10         45.50         39.05         2.80 o
 -10   0  10          0.47          0.65         0.58 o
  -9   0  10         60.48         56.83         3.09 o
  -8   0  10         62.28         59.11         3.62 o
  -7   0  10         70.46         53.00         4.98 o
  -6   0  10          0.33          1.32         0.57 o
  -5   0  10        740.07        698.83        11.57 o
  -4   0  10         58.38         51.75         3.63 o
  -3   0  10       1574.73       1565.31        18.22 o
  -2   0  10        683.94        719.63        10.17 o
  -1   0  10          3.58         11.23         1.58 o
   0   0  10          0.50          8.32         1.75 o
   1   0  10        444.47        434.09         7.92 o
   2   0  10        156.40        146.68         4.49 o
   3   0  10        265.51        275.47         5.52 o
   4   0  10         79.91         82.04         3.76 o
   5   0  10         21.66         23.32         2.01 o
   6   0  10        124.25        135.33         4.71 o
   7   0  10         83.22         79.12         4.30 o
   8   0  10          1.23          0.39         1.28 o
   9   0  10          5.09          5.68         1.34 o
  10   0  10         27.64         18.64         1.76 o
 -10   1  10         74.52         74.86         7.24 o
  -9   1  10         30.14         26.27         3.04 o
  -8   1  10         40.98         39.74         2.85 o
  -7   1  10        123.97        120.47         5.35 o
  -6   1  10         20.94         22.59         3.34 o
  -5   1  10        545.42        560.76        11.64 o
  -4   1  10        427.78        421.25         9.90 o
  -3   1  10        104.82        104.14         4.69 o
  -2   1  10        317.83        353.88         9.39 o
  -1   1  10        487.93        464.09         8.31 o
   0   1  10        228.81        285.36         6.38 o
   1   1  10        732.16        767.08        12.47 o
   2   1  10        149.54        148.02         4.02 o
   3   1  10        232.65        238.33         6.05 o
   4   1  10         91.34         85.56         3.22 o
   5   1  10         16.91         25.73         2.07 o
   6   1  10        180.51        201.65         6.42 o
   7   1  10        316.97        319.59         9.87 o
   8   1  10        308.29        292.64         9.49 o
   9   1  10          3.09          2.14         0.93 o
  10   1  10          4.60          3.01         0.86 o
 -10   2  10          0.30          2.08         0.74 o
  -9   2  10          5.78          6.13         0.95 o
  -8   2  10        139.95        138.80         7.46 o
  -7   2  10         55.96         53.23         3.49 o
  -6   2  10        340.63        304.69         8.60 o
  -5   2  10         25.76         21.29         2.23 o
  -4   2  10         28.29         29.06         1.90 o
  -3   2  10        210.73        192.11         6.30 o
  -2   2  10        152.32        130.77         4.75 o
  -1   2  10        851.06        894.35        11.46 o
   0   2  10         25.73         27.50         1.97 o
   1   2  10        836.40        878.22        10.74 o
   2   2  10          2.87          5.63         0.67 o
   3   2  10        141.57        143.77         4.02 o
   4   2  10          5.43         10.04         1.07 o
   5   2  10        802.83        731.25         9.74 o
   6   2  10        121.19        127.38         4.60 o
   7   2  10          1.70          2.73         0.71 o
   8   2  10         75.73         80.82         4.97 o
   9   2  10        137.43        132.89         7.76 o
  10   2  10         57.25         61.07         4.63 o
  11   2  10          8.28          6.07         1.06 o
 -10   3  10         23.78         30.16         2.21 o
  -9   3  10         10.25          6.00         0.85 o
  -8   3  10         12.09         12.88         2.14 o
  -7   3  10          0.26          1.06         0.71 o
  -6   3  10        108.90        107.45         5.01 o
  -5   3  10        119.61        114.16         5.23 o
  -4   3  10         31.83         33.72         2.80 o
  -3   3  10        135.30        129.40         5.84 o
  -2   3  10         14.92         18.82         1.90 o
  -1   3  10        880.37        943.16        15.20 o
   0   3  10        265.03        302.95         6.70 o
   1   3  10        133.41        141.40         4.49 o
   2   3  10        182.03        179.15         3.96 o
   3   3  10        225.18        207.69         4.83 o
   4   3  10        106.16        102.67         3.55 o
   5   3  10        221.98        238.24         5.49 o
   6   3  10        261.11        243.52         8.08 o
   7   3  10         15.51         19.23         2.77 o
   8   3  10        200.82        196.63         8.93 o
   9   3  10        155.52        146.71         6.47 o
  10   3  10         37.13         39.42         3.90 o
  11   3  10          2.75          6.11         1.29 o
  -9   4  10          1.05          4.91         1.05 o
  -8   4  10          6.13          7.20         1.02 o
  -7   4  10         44.88         45.82         4.30 o
  -6   4  10        364.02        381.73        21.95 o
  -5   4  10        235.50        235.62        11.49 o
  -4   4  10        306.55        308.55         8.74 o
  -3   4  10        231.71        237.88        11.68 o
  -2   4  10         35.61         32.78         2.38 o
  -1   4  10        105.28        122.22         3.86 o
   0   4  10         70.94         65.16         2.71 o
   1   4  10        133.41        141.16         3.50 o
   2   4  10        831.85        827.57         8.56 o
   3   4  10       2095.69       2016.32        14.67 o
   4   4  10        858.28        744.23         9.23 o
   5   4  10        174.53        141.29         5.02 o
   6   4  10          0.20          0.23         0.56 o
   7   4  10         23.35         21.06         1.95 o
   8   4  10          0.81          1.47         0.61 o
   9   4  10         68.96         74.07         3.99 o
  10   4  10          6.12         11.66         1.34 o
  11   4  10          6.38          9.26         1.64 o
  -9   5  10          2.70          1.79         0.56 o
  -8   5  10         37.30         42.07         3.39 o
  -7   5  10         40.60         38.59         3.73 o
  -6   5  10        131.67        117.83         5.00 o
  -5   5  10         31.50         31.65         2.24 o
  -4   5  10         54.95         55.85         2.99 o
  -3   5  10         28.14         27.32         2.74 o
  -2   5  10          0.20          1.37         0.53 o
  -1   5  10          4.89         10.95         1.88 o
   0   5  10        217.87        226.13         5.88 o
   1   5  10        355.64        352.24         6.38 o
   2   5  10       1169.97       1176.26        10.22 o
   3   5  10         19.19         20.26         1.46 o
   4   5  10        152.84        155.84         5.07 o
   5   5  10         33.34         39.19         3.21 o
   6   5  10        123.01        116.86         5.83 o
   7   5  10          0.33          1.23         1.08 o
   8   5  10          0.49          6.25         1.27 o
   9   5  10         39.71         39.57         3.40 o
  10   5  10        334.47        383.28        16.61 o
  11   5  10         18.89         25.46         2.75 o
  -8   6  10         14.57         11.64         1.60 o
  -7   6  10        155.34        167.13         4.99 o
  -6   6  10         49.84         47.05         3.11 o
  -5   6  10          0.06          0.59         0.65 o
  -4   6  10        270.50        272.28        10.95 o
  -3   6  10        147.16        141.97         4.86 o
  -2   6  10       1183.27       1195.17        18.25 o
  -1   6  10       1167.86       1201.16        18.38 o
   0   6  10         18.18         25.51         1.82 o
   1   6  10         54.39         44.65         2.29 o
   2   6  10        145.48        162.81         3.81 o
   3   6  10         29.61         26.35         2.03 o
   4   6  10        208.11        213.41         5.94 o
   5   6  10        191.04        175.58         7.71 o
   6   6  10        141.02        137.00         6.17 o
   7   6  10         28.25         22.82         2.51 o
   8   6  10        179.59        162.93         8.76 o
   9   6  10         18.51         22.01         2.23 o
  10   6  10         76.47         90.37         4.03 o
  11   6  10         97.91        103.76         3.48 o
  -7   7  10          0.27          1.30         0.54 o
  -6   7  10        100.62        105.98         4.27 o
  -5   7  10         62.65         67.73         3.76 o
  -4   7  10         43.90         41.78         3.12 o
  -3   7  10        583.83        610.75        16.17 o
  -2   7  10         73.19         70.36         4.53 o
  -1   7  10          9.44         35.70         5.22 o
   0   7  10         20.71         48.30         8.17 o
   1   7  10        107.95         97.36         5.28 o
   2   7  10        183.02        162.01         5.14 o
   3   7  10         20.53          8.54         1.36 o
   4   7  10        158.99        151.73         7.72 o
   5   7  10         11.22         13.18         3.63 o
   6   7  10        402.30        390.48        25.94 o
   7   7  10        576.46        583.12        13.64 o
   8   7  10         59.72         56.48         3.07 o
   9   7  10        117.52        124.98         5.01 o
  10   7  10        175.24        189.81         4.63 o
  11   7  10         25.02         20.61         1.53 o
  -6   8  10          3.35          3.03         1.01 o
  -5   8  10         17.85         18.66         2.87 o
  -4   8  10          2.84          1.67         0.68 o
  -3   8  10         71.77         59.55         3.67 o
  -2   8  10         30.16         29.44         4.19 o
  -1   8  10        149.51        145.79         6.62 o
   0   8  10          1.78          2.64         1.41 o
   1   8  10         13.98         15.32         2.15 o
   2   8  10        279.43        258.28         8.80 o
   3   8  10         11.11          7.71         1.19 o
   4   8  10         41.19         40.44         3.43 o
   5   8  10         28.61         33.03         3.19 o
   6   8  10         11.27         10.18         1.77 o
   7   8  10         73.82         76.87         4.75 o
   8   8  10          0.50          2.50         1.04 o
   9   8  10          2.18          0.89         0.99 o
  10   8  10         53.25         48.51         4.16 o
  11   8  10        331.11        311.83         6.16 o
  -6   9  10         57.15         53.27         3.27 o
  -5   9  10         81.81         76.21         5.02 o
  -4   9  10         14.75         18.41         2.85 o
  -3   9  10         93.35         87.01         6.82 o
  -2   9  10        210.25        228.79        24.35 o
  -1   9  10         18.40         58.48         4.30 o
   0   9  10        297.04        307.39        17.15 o
   1   9  10        398.94        371.39        10.48 o
   2   9  10          5.92          2.55         0.83 o
   3   9  10        498.36        460.08        32.14 o
   4   9  10        435.15        456.07        32.08 o
   5   9  10          0.52          2.11         0.90 o
   6   9  10         85.24         72.83         4.65 o
   7   9  10        196.92        201.43         7.67 o
   8   9  10         36.15         40.46         3.26 o
   9   9  10         23.01         31.08         3.59 o
  10   9  10         26.14         42.34         3.89 o
  11   9  10          7.37          5.68         0.86 o
  -5  10  10          1.45          1.17         0.62 o
  -4  10  10          2.51          1.56         0.90 o
  -3  10  10          7.96          5.77         1.60 o
  -2  10  10          0.75          4.37         1.69 o
  -1  10  10        345.79        349.68        13.92 o
   0  10  10        341.28        338.52         9.70 o
   1  10  10         48.55         48.71         3.78 o
   2  10  10        249.62        247.65        12.61 o
   3  10  10        210.54        213.64        12.88 o
   4  10  10         96.59         88.85         5.16 o
   5  10  10         59.21         40.54         3.47 o
   6  10  10         45.49         35.24         3.20 o
   7  10  10        231.58        214.63         7.73 o
   8  10  10          1.41          1.33         1.34 o
   9  10  10          7.87         15.91         2.51 o
  10  10  10         45.78         47.44         4.00 o
  11  10  10          0.34          4.52         0.71 o
  -4  11  10          0.25          0.06         0.37 o
  -3  11  10         34.22         32.24         2.16 o
  -2  11  10        100.92        100.30         4.33 o
  -1  11  10         13.79         15.34         2.57 o
   0  11  10          1.71          2.93         1.16 o
   1  11  10         60.98         63.59         4.13 o
   2  11  10        142.02        142.66         6.28 o
   3  11  10        527.27        542.60        12.36 o
   4  11  10         74.86         74.28         4.56 o
   5  11  10       1116.74       1100.33        17.47 o
   6  11  10        157.67        142.54         6.17 o
   7  11  10         63.54         84.34         4.51 o
   8  11  10         11.86         14.28         1.70 o
   9  11  10          1.18          6.03         1.45 o
  10  11  10          2.03          3.85         1.11 o
  11  11  10        129.17        172.81         5.80 o
  -3  12  10          1.20          2.82         0.73 o
  -2  12  10          0.78         -0.13         0.62 o
  -1  12  10         12.77         11.05         1.38 o
   0  12  10         83.65         75.64         3.89 o
   1  12  10         96.92         98.31         4.69 o
   2  12  10         32.09         36.77         2.95 o
   3  12  10        237.98        243.86         7.67 o
   4  12  10         82.87         90.48         4.67 o
   5  12  10        286.21        286.16         8.23 o
   6  12  10         17.70         15.86         1.85 o
   7  12  10         71.98         82.29         4.97 o
   8  12  10         71.57         66.92         5.06 o
   9  12  10         39.07         47.45         3.87 o
  10  12  10         22.94         41.02         3.16 o
  -1  13  10          4.90          8.94         0.99 o
   0  13  10          3.30          5.93         0.92 o
   1  13  10         62.92         71.18         3.41 o
   2  13  10        117.90        107.51         4.40 o
   3  13  10        396.63        427.03        10.54 o
   4  13  10         59.48         49.48         3.06 o
   5  13  10         23.54         19.64         1.88 o
   6  13  10         26.28         16.39         2.54 o
   7  13  10        159.73        138.26         7.08 o
   8  13  10        169.44        176.54         7.43 o
   9  13  10        233.13        231.98         7.54 o
   1  14  10        216.19        199.86         6.49 o
   2  14  10          0.03          0.11         0.55 o
   3  14  10          6.89          7.25         1.53 o
   4  14  10          0.00          0.49         0.45 o
   5  14  10        118.05        122.17         6.24 o
   6  14  10         27.74         29.09         2.94 o
   7  14  10        481.99        556.85        12.13 o
   8  14  10          0.23          1.46         0.51 o
   5  15  10         91.50         88.13         3.97 o
  -6  -9  11        130.05        169.12         3.79 o
  -5  -9  11         40.04         37.89         3.43 o
  -4  -9  11         89.39        108.62         3.44 o
  -3  -9  11          5.69          8.52         1.42 o
  -2  -9  11         73.48         73.96         4.05 o
  -1  -9  11         89.53         89.27         4.13 o
  -7  -8  11         49.68         55.31         2.39 o
  -6  -8  11         28.35         33.92         2.08 o
  -5  -8  11          0.68          0.16         0.68 o
  -4  -8  11        124.46        135.08         6.74 o
  -3  -8  11          1.81          3.69         1.18 o
  -2  -8  11         60.44         59.92         4.47 o
  -1  -8  11          3.65          2.92         0.86 o
   0  -8  11          7.10          6.69         1.32 o
   1  -8  11          1.57          0.94         0.63 o
  -8  -7  11         34.84         43.05         1.95 o
  -7  -7  11          1.28          0.88         1.01 o
  -6  -7  11        203.69        204.20         6.64 o
  -5  -7  11         46.15         55.20         3.05 o
  -4  -7  11        270.57        294.42        11.00 o
  -3  -7  11         16.56         17.06         2.68 o
  -2  -7  11         48.02         41.19         4.09 o
  -1  -7  11          4.20          2.46         1.08 o
   0  -7  11        124.63        115.75         4.22 o
   1  -7  11          0.04          1.32         0.53 o
   2  -7  11         62.86         53.21         2.45 o
   3  -7  11          2.59          4.14         0.86 o
  -9  -6  11         95.76        110.05         4.60 o
  -8  -6  11          7.05         10.97         0.95 o
  -7  -6  11         67.15         80.58         3.54 o
  -6  -6  11         11.25         12.78         1.48 o
  -5  -6  11          2.46          5.25         1.61 o
  -4  -6  11          6.47         10.39         2.20 o
  -3  -6  11          3.84          4.90         1.54 o
  -2  -6  11         13.87         19.81         3.10 o
  -1  -6  11          0.21          0.55         0.53 o
   0  -6  11         55.72         65.39         3.62 o
   1  -6  11         15.10         19.61         1.91 o
   2  -6  11         20.69         27.18         1.68 o
   3  -6  11        135.38        115.26         3.90 o
   4  -6  11          7.23          5.78         1.05 o
 -10  -5  11         48.70         43.34         2.76 o
  -9  -5  11         21.00         36.66         2.95 o
  -8  -5  11         18.33         26.59         1.80 o
  -7  -5  11         78.79         76.14         3.55 o
  -6  -5  11          2.54          2.95         0.65 o
  -5  -5  11         10.66          6.73         1.69 o
  -4  -5  11         20.80         12.10         2.38 o
  -3  -5  11         26.44         32.97         4.02 o
  -2  -5  11          7.43          6.96         1.23 o
  -1  -5  11        128.53        140.88         5.67 o
   0  -5  11          1.40          4.16         1.03 o
   1  -5  11          2.90          7.09         1.30 o
   2  -5  11        193.93        188.49         6.21 o
   3  -5  11         27.94         20.09         1.83 o
   4  -5  11         61.06         59.16         2.81 o
   5  -5  11         26.38         22.12         2.31 o
 -10  -4  11         49.09         52.50         3.36 o
  -9  -4  11          9.27         10.69         1.73 o
  -8  -4  11         15.99         19.17         2.50 o
  -7  -4  11         18.18         17.19         3.04 o
  -6  -4  11         46.81         51.60         3.11 o
  -5  -4  11          0.30          1.77         0.73 o
  -4  -4  11         15.37          9.75         2.27 o
  -3  -4  11        113.54        121.73         5.77 o
  -2  -4  11          0.46          1.16         0.51 o
  -1  -4  11         13.34         12.83         1.80 o
   0  -4  11         91.73         88.23         4.66 o
   1  -4  11          0.03          2.22         0.74 o
   2  -4  11        175.02        187.98         6.56 o
   3  -4  11          5.66          4.99         1.03 o
   4  -4  11         10.22         10.49         2.00 o
   5  -4  11          0.22          1.56         0.79 o
   6  -4  11         10.04          9.34         1.57 o
 -10  -3  11          1.05          1.02         0.34 o
  -9  -3  11         12.93         11.92         1.37 o
  -8  -3  11         66.15         61.88         4.72 o
  -7  -3  11        182.93        211.32         6.86 o
  -6  -3  11        120.77        103.08         7.28 o
  -5  -3  11          5.13          4.92         1.74 o
  -4  -3  11          2.47          1.37         0.56 o
  -3  -3  11         10.38         17.10         2.11 o
  -2  -3  11         93.21         89.72         4.75 o
  -1  -3  11         25.94         25.63         2.03 o
   0  -3  11         94.16         93.49         3.86 o
   1  -3  11        178.37        190.38         5.45 o
   2  -3  11        197.63        177.95         6.51 o
   3  -3  11          1.87          2.88         1.29 o
   4  -3  11         59.51         62.74         5.50 o
   5  -3  11          0.30          1.48         0.92 o
   6  -3  11         79.21         71.81         4.89 o
   7  -3  11          3.23          4.72         1.03 o
 -10  -2  11         16.38         20.78         2.04 o
  -9  -2  11          0.87          0.69         1.46 o
  -8  -2  11         84.63         79.96         5.41 o
  -7  -2  11         31.55         29.84         3.54 o
  -6  -2  11        126.29        105.87         5.01 o
  -5  -2  11        116.57        127.53         5.73 o
  -4  -2  11          3.45          5.61         1.25 o
  -3  -2  11        330.97        351.90        14.40 o
  -2  -2  11        134.21        124.87         4.60 o
  -1  -2  11        755.42        734.77        11.00 o
   0  -2  11        132.06        156.21         5.02 o
   1  -2  11         58.96         63.26         3.15 o
   2  -2  11        206.66        213.39         7.25 o
   3  -2  11         19.43         22.18         2.30 o
   4  -2  11        135.89        137.99         5.65 o
   5  -2  11          5.20          9.94         1.43 o
   6  -2  11          6.81          4.26         0.81 o
   7  -2  11          3.15          2.19         0.54 o
 -10  -1  11         26.19         29.25         2.38 o
  -9  -1  11         58.38         55.81         2.86 o
  -8  -1  11        113.58        101.18         4.46 o
  -7  -1  11          1.86          1.04         0.56 o
  -6  -1  11         18.41         15.60         1.94 o
  -5  -1  11         68.06         62.47         3.17 o
  -4  -1  11        106.90        111.51         5.37 o
  -3  -1  11         28.80         28.39         2.70 o
  -2  -1  11       1536.22       1518.77        19.27 o
  -1  -1  11        277.66        329.78         9.64 o
   0  -1  11        275.75        282.46         8.41 o
   1  -1  11         23.98         26.95         2.54 o
   2  -1  11        127.19        125.00         5.63 o
   3  -1  11          8.77         11.28         1.69 o
   4  -1  11         31.21         35.72         2.98 o
   5  -1  11          0.13          0.62         0.92 o
   6  -1  11         25.96         30.80         2.52 o
   7  -1  11          1.79          1.01         0.39 o
   8  -1  11          1.40          2.63         0.51 o
 -10   0  11         21.99         16.01         1.71 o
  -9   0  11          2.91          1.42         0.66 o
  -8   0  11          1.61          1.16         0.46 o
  -7   0  11         53.07         59.38         3.60 o
  -6   0  11          9.10          7.48         1.55 o
  -5   0  11         11.64          6.22         1.08 o
  -4   0  11          1.01          1.57         0.66 o
  -3   0  11         24.32         18.41         2.66 o
  -2   0  11        592.84        557.45        11.72 o
  -1   0  11         46.12         63.41         3.29 o
   0   0  11         89.93         80.62         3.68 o
   1   0  11        121.49        139.49         5.89 o
   2   0  11         58.79         70.75         4.22 o
   3   0  11        373.38        365.89         7.95 o
   4   0  11          0.04          1.91         1.07 o
   5   0  11         82.65         73.73         4.32 o
   6   0  11        184.36        165.19         6.19 o
   7   0  11         88.29         87.46         4.10 o
   8   0  11        133.90        124.10         4.17 o
   9   0  11          0.15          0.46         0.32 o
 -10   1  11         21.52         21.82         1.82 o
  -9   1  11          6.75          9.18         1.51 o
  -8   1  11          2.40          1.47         0.53 o
  -7   1  11         20.70         11.49         1.57 o
  -6   1  11         58.34         53.57         3.53 o
  -5   1  11         19.42         19.63         2.18 o
  -4   1  11        193.45        192.84         5.94 o
  -3   1  11        348.38        296.83         8.45 o
  -2   1  11        153.25        153.89         5.32 o
  -1   1  11        420.06        423.36         8.63 o
   0   1  11        221.53        235.56         6.10 o
   1   1  11        201.58        211.95         5.01 o
   2   1  11        208.40        200.03         5.82 o
   3   1  11         36.03         44.33         2.36 o
   4   1  11        142.13        126.57         4.66 o
   5   1  11          5.60          5.76         1.03 o
   6   1  11         52.28         46.29         2.73 o
   7   1  11          3.46          2.58         0.75 o
   8   1  11         12.85         14.71         2.41 o
   9   1  11         26.55         22.64         2.52 o
  -9   2  11        104.47        115.19         5.15 o
  -8   2  11          0.13          1.64         1.19 o
  -7   2  11        216.50        214.00         7.15 o
  -6   2  11        434.08        402.75         9.44 o
  -5   2  11        424.00        375.86        10.79 o
  -4   2  11         31.61         30.37         4.13 o
  -3   2  11         35.71         39.42         2.62 o
  -2   2  11        522.80        491.50         9.48 o
  -1   2  11          4.88          6.77         1.05 o
   0   2  11        363.36        343.77         6.37 o
   1   2  11        121.61        124.97         3.50 o
   2   2  11        186.93        184.77         4.49 o
   3   2  11          5.89          5.97         0.83 o
   4   2  11         18.44         25.85         1.83 o
   5   2  11        104.04         86.35         3.39 o
   6   2  11        307.28        279.34         6.72 o
   7   2  11         46.91         42.23         2.47 o
   8   2  11          1.26          2.85         1.17 o
   9   2  11         23.19         24.95         2.90 o
  10   2  11          2.97          1.65         0.63 o
  -9   3  11          1.14          0.50         0.46 o
  -8   3  11         36.55         31.87         3.03 o
  -7   3  11          0.57          0.58         0.71 o
  -6   3  11          6.47          8.89         1.40 o
  -5   3  11          0.65          0.60         0.92 o
  -4   3  11        503.04        494.04        16.37 o
  -3   3  11        474.27        412.50        10.70 o
  -2   3  11        197.99        202.19         7.45 o
  -1   3  11          0.83          3.04         0.73 o
   0   3  11        442.81        427.06         7.10 o
   1   3  11         30.94         36.44         1.86 o
   2   3  11        732.09        705.31        12.74 o
   3   3  11         58.73         47.46         2.44 o
   4   3  11         47.57         34.17         2.10 o
   5   3  11        763.87        761.18         9.95 o
   6   3  11       1538.19       1397.38        19.01 o
   7   3  11         10.88         11.98         1.79 o
   8   3  11         68.30         75.32         4.03 o
   9   3  11         29.61         35.32         3.71 o
  10   3  11         22.75         24.77         2.72 o
  -8   4  11         12.80         10.93         1.60 o
  -7   4  11         59.25         63.92         4.57 o
  -6   4  11         46.84         50.28         3.12 o
  -5   4  11        670.93        661.51        11.90 o
  -4   4  11         16.74         16.47         1.98 o
  -3   4  11        635.55        611.61        44.81 o
  -2   4  11         39.91         36.77         2.60 o
  -1   4  11        391.54        349.88         6.86 o
   0   4  11        704.61        663.62         9.04 o
   1   4  11        215.78        203.49         4.40 o
   2   4  11        956.76        855.48         9.09 o
   3   4  11        360.50        319.50         5.72 o
   4   4  11        811.44        771.52         9.92 o
   5   4  11        564.24        526.75         9.84 o
   6   4  11         13.99         15.47         1.62 o
   7   4  11        481.39        467.09        10.73 o
   8   4  11          0.08          0.68         0.46 o
   9   4  11         25.98         29.29         2.30 o
  10   4  11          5.52          4.64         1.25 o
  11   4  11         34.74         30.10         2.25 o
  -8   5  11         11.19         11.23         1.50 o
  -7   5  11          4.82          2.70         0.95 o
  -6   5  11          0.88          2.91         1.02 o
  -5   5  11          4.47          5.68         1.06 o
  -4   5  11         19.02         14.80         1.44 o
  -3   5  11         38.91         38.01         3.17 o
  -2   5  11        786.58        763.42        20.20 o
  -1   5  11          2.37          2.25         0.72 o
   0   5  11        573.74        512.07         9.41 o
   1   5  11        104.37        118.54         3.43 o
   2   5  11        450.05        444.70         6.71 o
   3   5  11          0.46          4.29         0.53 o
   4   5  11        115.13        107.02         3.29 o
   5   5  11        138.70        122.08         4.68 o
   6   5  11         26.40         28.67         2.22 o
   7   5  11          6.62          5.68         0.97 o
   8   5  11          0.82          2.30         0.74 o
   9   5  11          0.38          2.74         1.01 o
  10   5  11          0.24          2.15         0.61 o
  11   5  11          4.13          4.22         0.92 o
  -7   6  11         67.62         59.15         3.60 o
  -6   6  11         33.67         33.72         2.27 o
  -5   6  11         16.47         13.13         1.56 o
  -4   6  11         63.81         58.95         2.89 o
  -3   6  11         22.22         21.22         3.63 o
  -2   6  11         83.48         78.36         4.71 o
  -1   6  11         74.33         72.55         4.53 o
   0   6  11        285.62        277.82         6.10 o
   1   6  11       1616.85       1597.41        16.69 o
   2   6  11       1151.09       1123.18        23.17 o
   3   6  11        210.24        201.50         4.51 o
   4   6  11        143.63        142.81         4.36 o
   5   6  11          8.99         15.82         1.61 o
   6   6  11         12.35         21.10         1.85 o
   7   6  11          2.23          0.82         0.52 o
   8   6  11          5.05         12.30         1.64 o
   9   6  11         22.22         26.63         2.27 o
  10   6  11         11.00         44.20         6.94 o
  11   6  11          0.09          0.90         0.44 o
  -6   7  11          5.24          8.18         1.47 o
  -5   7  11          2.47          2.15         0.58 o
  -4   7  11          3.96          3.71         0.61 o
  -3   7  11         17.51         17.12         2.11 o
  -2   7  11         19.58         16.51         2.14 o
  -1   7  11        236.15        214.18         7.90 o
   0   7  11        498.45        461.54        11.69 o
   1   7  11        128.92        130.48         6.98 o
   2   7  11        748.68        735.18        18.98 o
   3   7  11        344.89        322.31        12.89 o
   4   7  11        310.76        302.96         8.72 o
   5   7  11         69.57         59.65         3.92 o
   6   7  11         31.74         28.51         2.65 o
   7   7  11          9.43          8.24         1.55 o
   8   7  11        474.63        478.59         9.88 o
   9   7  11         32.54         39.88         2.70 o
  10   7  11         49.95         74.42         4.01 o
  -6   8  11          0.77          3.17         0.82 o
  -5   8  11         13.56         17.40         2.42 o
  -4   8  11         24.73         28.25         3.51 o
  -3   8  11         10.34         11.69         1.62 o
  -2   8  11        155.67        153.84        11.94 o
  -1   8  11         68.54         73.13         4.55 o
   0   8  11          0.64          4.21         1.15 o
   1   8  11          3.39          2.60         0.71 o
   2   8  11         55.96         46.46         3.70 o
   3   8  11         57.05         52.88         2.99 o
   4   8  11          1.06          2.99         0.63 o
   5   8  11          1.03          1.12         1.00 o
   6   8  11        281.16        261.56        13.05 o
   7   8  11         88.24        100.61         7.97 o
   8   8  11          1.79          5.91         1.89 o
   9   8  11         10.32         19.26         3.02 o
  10   8  11         38.94         48.24         3.78 o
  11   8  11         28.70         36.85         2.60 o
  -5   9  11          6.12          6.16         1.24 o
  -4   9  11         43.22         33.33         3.44 o
  -3   9  11         22.92         20.13         3.03 o
  -2   9  11         41.15         37.48         4.46 o
  -1   9  11          1.28          1.82         0.81 o
   0   9  11         32.35         23.82         2.58 o
   1   9  11        214.42        206.83         7.71 o
   2   9  11         76.91         76.91         4.68 o
   3   9  11         55.39         56.16         5.94 o
   4   9  11        120.51        136.30         9.75 o
   5   9  11         19.62         18.56         2.18 o
   6   9  11         99.96        113.56         6.49 o
   7   9  11          0.46         -0.02         0.61 o
   8   9  11        164.03        156.84         7.99 o
   9   9  11        178.37        177.80         5.40 o
  10   9  11         57.29         64.72         4.32 o
  11   9  11        107.19        110.98         4.41 o
  -4  10  11         11.40          5.98         1.24 o
  -3  10  11         28.31         30.27         3.29 o
  -2  10  11         18.77         17.10         2.77 o
  -1  10  11         16.87         17.72         2.00 o
   0  10  11        179.26        189.81         6.77 o
   1  10  11          8.51          9.58         1.55 o
   2  10  11          9.75         13.41         1.84 o
   3  10  11        136.03        140.48         6.21 o
   4  10  11          6.16          4.81         1.67 o
   5  10  11         76.69         85.12         3.61 o
   6  10  11         77.36         70.74         4.20 o
   7  10  11         17.00         18.56         1.99 o
   8  10  11         51.42         72.78         3.81 o
   9  10  11         12.85         18.64         1.72 o
  10  10  11        206.37        231.34         4.98 o
  -3  11  11         41.86         38.26         3.05 o
  -2  11  11         56.88         46.54         2.53 o
  -1  11  11          2.44          4.04         0.94 o
   0  11  11         53.08         52.54         3.30 o
   1  11  11         25.71         25.84         2.53 o
   2  11  11          1.67          2.01         0.65 o
   3  11  11         12.93         12.55         1.83 o
   4  11  11         92.13         85.56         4.60 o
   5  11  11          9.59         10.50         1.63 o
   6  11  11         75.41         65.30         2.94 o
   7  11  11        103.19        109.86         4.68 o
   8  11  11         62.78         72.26         3.47 o
   9  11  11         89.20        103.07         3.69 o
  10  11  11         33.23         39.50         2.84 o
  -2  12  11         35.00         28.13         2.38 o
  -1  12  11          1.75          1.04         0.71 o
   0  12  11          0.11          0.69         0.42 o
   1  12  11         15.08         16.40         1.75 o
   2  12  11         10.35          8.39         1.33 o
   3  12  11          5.65          2.80         0.70 o
   4  12  11         86.62         69.38         3.82 o
   5  12  11        208.26        206.67         6.41 o
   6  12  11         19.84         21.25         1.96 o
   7  12  11          0.41          0.48         0.33 o
   8  12  11          1.22          5.27         0.98 o
   9  12  11          3.87         13.59         1.17 o
   0  13  11         76.78         75.68         3.89 o
   1  13  11        115.00        113.61         3.70 o
   2  13  11         45.10         43.85         2.50 o
   3  13  11         93.55         95.98         3.82 o
   4  13  11        310.07        305.23         6.80 o
   5  13  11          1.45          1.61         0.79 o
   6  13  11        167.46        163.15         4.49 o
   7  13  11        112.62        110.57         5.28 o
   8  13  11         79.06         84.10         4.08 o
   3  14  11         75.06         67.76         3.51 o
   4  14  11         81.54         86.00         4.16 o
   5  14  11        147.77        145.67         5.43 o
   6  14  11         26.53         18.63         1.86 o
  -6  -8  12         24.83         26.82         2.10 o
  -5  -8  12        160.17        180.40         6.04 o
  -4  -8  12          0.29          3.72         0.55 o
  -3  -8  12          1.34          0.41         0.22 o
  -2  -8  12          0.39          1.20         0.59 o
  -1  -8  12         68.00         64.59         3.30 o
  -7  -7  12         53.88         65.33         3.71 o
  -6  -7  12         17.49         17.70         1.98 o
  -5  -7  12        106.02         94.79         6.83 o
  -4  -7  12          7.31          8.19         1.03 o
  -3  -7  12        225.40        306.60         9.71 o
  -2  -7  12          8.86         10.50         1.77 o
  -1  -7  12         53.53         70.06         4.38 o
   0  -7  12          2.56          4.84         1.02 o
   1  -7  12         59.94         42.53         2.64 o
  -8  -6  12         18.05         11.98         1.55 o
  -7  -6  12         17.22         16.43         1.77 o
  -6  -6  12          5.34          4.17         1.12 o
  -5  -6  12          7.18         10.73         0.99 o
  -4  -6  12         12.54         17.08         2.56 o
  -3  -6  12         47.57         52.88         4.50 o
  -2  -6  12          3.70         11.05         2.05 o
  -1  -6  12         12.52          9.54         1.22 o
   0  -6  12          2.03          1.46         0.69 o
   1  -6  12          3.13          4.55         0.79 o
   2  -6  12         47.19         41.90         2.04 o
   3  -6  12         27.05         17.29         1.68 o
  -9  -5  12         47.16         43.17         2.71 o
  -8  -5  12        103.70         97.19         8.51 o
  -7  -5  12          5.59          9.78         1.17 o
  -6  -5  12        261.08        302.02        10.74 o
  -5  -5  12         54.20         59.91         3.04 o
  -4  -5  12         96.15        102.06         4.50 o
  -3  -5  12         48.98         50.49         4.68 o
  -2  -5  12         25.42         30.16         2.44 o
  -1  -5  12        292.73        312.03         7.78 o
   0  -5  12          1.54          3.68         0.87 o
   1  -5  12         94.20        104.80         4.24 o
   2  -5  12          0.56          2.22         0.58 o
   3  -5  12         41.95         37.34         3.21 o
   4  -5  12         36.50         21.54         2.14 o
  -9  -4  12          1.73          1.78         0.68 o
  -8  -4  12         81.01         89.11         4.55 o
  -7  -4  12         34.67         50.34         2.79 o
  -6  -4  12         80.01         88.40         4.45 o
  -5  -4  12         21.85         27.62         3.50 o
  -4  -4  12         54.34         59.52         5.23 o
  -3  -4  12         18.98         22.74         1.79 o
  -2  -4  12          2.13          4.41         1.04 o
  -1  -4  12          0.87          3.89         0.93 o
   0  -4  12          1.96          7.44         1.29 o
   1  -4  12        325.39        339.04        10.00 o
   2  -4  12         12.13         16.02         1.72 o
   3  -4  12         24.58         24.08         2.98 o
   4  -4  12          5.05          5.57         1.29 o
   5  -4  12         29.69         20.38         2.14 o
  -9  -3  12          7.47          5.70         0.78 o
  -8  -3  12          0.33          0.59         0.37 o
  -7  -3  12          0.25          1.83         0.90 o
  -6  -3  12         12.81         19.00         2.61 o
  -5  -3  12          0.99          1.40         0.57 o
  -4  -3  12         11.50         12.53         1.68 o
  -3  -3  12          8.70          8.98         1.15 o
  -2  -3  12         31.83         38.31         2.45 o
  -1  -3  12        326.64        369.36         9.28 o
   0  -3  12        534.38        594.53        11.12 o
   1  -3  12          3.39          7.39         1.25 o
   2  -3  12         10.72          7.79         1.89 o
   3  -3  12         46.96         51.81         4.73 o
   4  -3  12          1.05          1.31         0.84 o
   5  -3  12         19.50         21.05         2.59 o
   6  -3  12         11.82          9.12         1.44 o
  -9  -2  12         75.76         65.01         2.52 o
  -8  -2  12         43.29         48.85         2.67 o
  -7  -2  12         38.30         34.84         2.53 o
  -6  -2  12          4.80          7.96         1.26 o
  -5  -2  12          0.78          0.43         0.84 o
  -4  -2  12          0.64          0.62         0.97 o
  -3  -2  12         38.47         45.05         2.74 o
  -2  -2  12         66.49         62.06         3.19 o
  -1  -2  12         14.03         25.50         2.80 o
   0  -2  12        240.35        229.79         5.96 o
   1  -2  12        254.73        246.87         7.68 o
   2  -2  12          3.61          4.82         1.06 o
   3  -2  12         76.24         82.80         4.20 o
   4  -2  12         27.69         32.00         2.46 o
   5  -2  12          2.30          0.88         0.45 o
   6  -2  12          8.91          6.73         0.87 o
   7  -2  12          7.53          5.10         0.94 o
  -9  -1  12          0.88          1.36         0.52 o
  -8  -1  12         17.77         20.21         1.71 o
  -7  -1  12         14.11         11.50         1.45 o
  -6  -1  12          0.23         -0.07         0.53 o
  -5  -1  12          3.19          4.52         1.07 o
  -4  -1  12        129.87        135.06         4.80 o
  -3  -1  12        191.32        210.91         6.03 o
  -2  -1  12        567.40        622.24        10.24 o
  -1  -1  12         10.80         19.59         1.62 o
   0  -1  12        371.56        366.96         9.67 o
   1  -1  12        235.11        189.91         6.89 o
   2  -1  12          4.37          6.42         1.26 o
   3  -1  12        192.94        168.48         6.33 o
   4  -1  12         11.03         12.83         1.72 o
   5  -1  12        123.46        122.41         4.90 o
   6  -1  12         54.65         48.68         2.81 o
   7  -1  12         21.15         20.49         1.51 o
  -9   0  12          5.72          4.97         0.97 o
  -8   0  12          0.18          0.25         0.62 o
  -7   0  12          1.63          0.93         0.46 o
  -6   0  12        135.91        147.67         6.20 o
  -5   0  12          5.14          5.84         1.24 o
  -4   0  12        610.15        597.05        10.10 o
  -3   0  12         12.29         13.40         1.43 o
  -2   0  12         49.39         55.05         3.18 o
  -1   0  12        296.39        289.23         9.20 o
   0   0  12         19.09         21.62         1.97 o
   1   0  12        100.07        104.38         5.19 o
   2   0  12         23.98         21.01         2.35 o
   3   0  12        323.52        337.38         9.22 o
   4   0  12        265.97        267.88         8.01 o
   5   0  12         41.96         49.93         3.33 o
   6   0  12          0.06          4.08         0.88 o
   7   0  12          5.46          5.90         1.07 o
   8   0  12        207.54        170.72         5.74 o
  -9   1  12          8.65          7.15         1.19 o
  -8   1  12         10.72         10.89         1.14 o
  -7   1  12          2.33          0.80         0.36 o
  -6   1  12        170.87        156.31         6.71 o
  -5   1  12         81.66         72.35         6.15 o
  -4   1  12       1239.86       1195.54        17.10 o
  -3   1  12         32.19         41.91         2.74 o
  -2   1  12         40.27         31.82         3.00 o
  -1   1  12        211.28        192.76         5.93 o
   0   1  12          0.37          2.82         0.52 o
   1   1  12          2.83          5.42         0.98 o
   2   1  12        237.54        222.15         7.56 o
   3   1  12        159.15        153.20         6.25 o
   4   1  12         96.81         97.47         4.93 o
   5   1  12        113.95        103.42         4.95 o
   6   1  12          0.41          1.15         0.53 o
   7   1  12          8.88          6.82         1.06 o
   8   1  12         22.26         16.63         2.10 o
   9   1  12         24.42         18.58         1.71 o
  -8   2  12         85.13         83.72         4.26 o
  -7   2  12          0.80          0.74         0.59 o
  -6   2  12          7.34          8.06         1.28 o
  -5   2  12         11.83         11.90         2.49 o
  -4   2  12        511.55        458.61        15.61 o
  -3   2  12         46.11         38.99         4.04 o
  -2   2  12        107.22        101.71         5.39 o
  -1   2  12         39.49         34.55         2.56 o
   0   2  12         73.46         67.50         3.49 o
   1   2  12         93.82        100.78         4.18 o
   2   2  12        112.33        112.64         4.53 o
   3   2  12          3.09          8.54         1.04 o
   4   2  12          0.90          1.72         0.45 o
   5   2  12         35.79         31.61         2.26 o
   6   2  12         15.98         13.25         1.40 o
   7   2  12        121.49        122.63         6.75 o
   8   2  12         32.20         25.11         2.89 o
   9   2  12         12.92          9.74         1.50 o
  -8   3  12          8.88          8.43         1.24 o
  -7   3  12         16.82         12.95         1.32 o
  -6   3  12         10.03         10.14         1.35 o
  -5   3  12          4.81          7.17         1.13 o
  -4   3  12         15.72         14.83         2.94 o
  -3   3  12          2.05          3.51         1.05 o
  -2   3  12        110.03         98.52         5.35 o
  -1   3  12         36.11         32.95         3.11 o
   0   3  12         63.16         62.95         3.27 o
   1   3  12          2.77          3.43         0.56 o
   2   3  12        420.22        404.54        12.56 o
   3   3  12         40.19         36.88         2.18 o
   4   3  12        695.06        626.32         9.00 o
   5   3  12          0.16          1.56         0.49 o
   6   3  12          0.14          1.24         0.49 o
   7   3  12         52.14         58.94         3.53 o
   8   3  12        274.53        226.96         9.21 o
   9   3  12          0.76          0.49         0.57 o
  -7   4  12         18.75         17.18         2.00 o
  -6   4  12          1.83          1.86         0.77 o
  -5   4  12        138.65        130.65         4.87 o
  -4   4  12        150.77        148.52         8.55 o
  -3   4  12        133.76        118.59         8.01 o
  -2   4  12        162.21        141.41         6.30 o
  -1   4  12         55.10         56.57         3.19 o
   0   4  12          4.99          5.80         0.86 o
   1   4  12         77.15         71.31         2.75 o
   2   4  12         29.80         37.49         1.98 o
   3   4  12         64.86         83.65         2.96 o
   4   4  12       1879.48       1759.35        15.04 o
   5   4  12         46.31         45.27         2.37 o
   6   4  12        295.58        275.17         6.83 o
   7   4  12         24.68         26.55         2.40 o
   8   4  12          7.09          6.18         1.06 o
   9   4  12          0.62          1.68         0.82 o
  10   4  12          1.69          1.33         0.41 o
  -7   5  12         43.25         34.26         2.42 o
  -6   5  12        113.93        112.26         5.18 o
  -5   5  12          8.22          9.23         1.26 o
  -4   5  12        463.76        473.05        14.65 o
  -3   5  12         88.22         83.29         4.54 o
  -2   5  12        213.55        202.13        12.75 o
  -1   5  12        123.88        112.56         4.54 o
   0   5  12        161.15        152.53         4.56 o
   1   5  12        744.20        692.51        13.10 o
   2   5  12          3.17          3.93         0.57 o
   3   5  12         93.99         98.05         3.19 o
   4   5  12        707.35        723.96        17.32 o
   5   5  12        161.73        157.79         5.25 o
   6   5  12        153.01        148.17         5.02 o
   7   5  12         67.06         65.28         3.74 o
   8   5  12         13.07          8.31         1.28 o
   9   5  12          9.98         13.07         1.39 o
  10   5  12          2.30          3.08         0.79 o
  -6   6  12         41.59         31.29         2.40 o
  -5   6  12         11.73         11.45         1.00 o
  -4   6  12         73.48         66.87         3.68 o
  -3   6  12          8.07          6.66         1.15 o
  -2   6  12        121.08        107.98         5.31 o
  -1   6  12         49.58         48.72         3.70 o
   0   6  12        513.07        459.77         9.34 o
   1   6  12         46.33         48.02         2.57 o
   2   6  12        358.73        364.01         6.21 o
   3   6  12        828.48        775.44         8.89 o
   4   6  12         20.85         22.44         1.69 o
   5   6  12         34.98         33.89         2.38 o
   6   6  12          0.09          1.12         0.49 o
   7   6  12        122.10        121.59         4.31 o
   8   6  12          1.85          4.16         0.85 o
   9   6  12          0.12          0.18         0.42 o
  10   6  12          1.68          3.88         0.99 o
  -5   7  12         22.22         20.15         2.37 o
  -4   7  12          0.32          1.31         0.51 o
  -3   7  12         31.79         30.83         2.63 o
  -2   7  12         59.03         61.10         3.94 o
  -1   7  12         32.01         37.75         3.24 o
   0   7  12        297.50        275.51         8.95 o
   1   7  12         72.42         69.03         4.52 o
   2   7  12        293.66        270.93         5.91 o
   3   7  12        135.14        148.30         3.80 o
   4   7  12         66.56         64.21         2.83 o
   5   7  12          2.63          2.14         0.52 o
   6   7  12         86.97         81.25         3.55 o
   7   7  12         44.68         51.28         2.73 o
   8   7  12          0.35          1.24         0.49 o
   9   7  12          0.78          2.34         0.67 o
  10   7  12        118.20        113.00         4.86 o
  -5   8  12         20.05         16.64         1.85 o
  -4   8  12         97.79        102.57         5.75 o
  -3   8  12         12.60         12.39         2.15 o
  -2   8  12         17.60         17.03         1.94 o
  -1   8  12        128.39        117.65         5.51 o
   0   8  12        601.63        582.00        16.22 o
   1   8  12          4.58         18.54         6.46 o
   2   8  12         33.78         37.51         3.29 o
   3   8  12         10.93         13.19         1.39 o
   4   8  12          8.89         12.68         1.70 o
   5   8  12         16.17         12.20         1.70 o
   6   8  12          9.76          9.98         1.16 o
   7   8  12        250.01        256.98         6.64 o
   8   8  12        102.57        104.02         6.24 o
   9   8  12        124.02        134.99         6.46 o
  10   8  12          0.58         -0.15         0.33 o
  -4   9  12          8.71          8.34         1.49 o
  -3   9  12         13.20         12.38         2.13 o
  -2   9  12         27.80         20.83         2.99 o
  -1   9  12        191.51        191.77         6.76 o
   0   9  12         70.82         68.60         4.16 o
   1   9  12         39.89         33.89         3.01 o
   2   9  12        139.20        141.66         9.05 o
   3   9  12         36.41         37.32         4.67 o
   4   9  12        126.94        136.91         7.50 o
   5   9  12         76.84         84.59         4.40 o
   6   9  12         47.87         56.04         3.56 o
   7   9  12        377.15        398.16         9.30 o
   8   9  12        256.82        290.12         9.99 o
   9   9  12         52.08         57.34         4.07 o
  10   9  12        101.88        124.84         5.00 o
  -3  10  12         37.28         37.91         3.14 o
  -2  10  12         95.41         85.92         5.44 o
  -1  10  12         38.76         36.39         3.94 o
   0  10  12         16.62         20.91         3.22 o
   1  10  12        106.71        105.37         7.38 o
   2  10  12        146.80        135.70         8.61 o
   3  10  12         49.31         51.32         5.26 o
   4  10  12         79.44         66.38         6.00 o
   5  10  12        173.50        188.78         9.27 o
   6  10  12        175.71        183.45         6.02 o
   7  10  12         22.63         28.83         2.26 o
   8  10  12         56.38         70.82         4.57 o
   9  10  12         60.00         73.45         4.25 o
  10  10  12          0.13          1.20         0.51 o
  -2  11  12         24.39         21.45         2.32 o
  -1  11  12         77.34         72.87         4.87 o
   0  11  12         39.08         35.72         3.67 o
   1  11  12         92.08         96.01         6.31 o
   2  11  12         58.60         58.60         5.19 o
   3  11  12        209.67        225.25        10.34 o
   4  11  12          4.43          7.33         1.90 o
   5  11  12        262.48        275.61        10.98 o
   6  11  12          4.16          3.07         0.72 o
   7  11  12        285.04        269.05         6.22 o
   8  11  12         46.35         47.38         3.28 o
   9  11  12         40.54         47.56         2.96 o
  -1  12  12          0.05          1.04         0.43 o
   0  12  12         68.93         67.47         4.23 o
   1  12  12          2.87          2.51         1.09 o
   2  12  12          3.76          5.67         1.41 o
   3  12  12         31.09         33.50         2.24 o
   4  12  12          5.87          7.87         1.10 o
   5  12  12         88.06         73.30         3.24 o
   6  12  12          9.04          6.38         0.90 o
   7  12  12         83.57         91.74         3.01 o
   2  13  12          0.30          0.47         0.51 o
   3  13  12          2.80          6.71         1.25 o
   4  13  12          1.18          3.11         1.06 o
   5  13  12        337.84        332.85         7.99 o
  -4  -7  13         39.19         47.08         2.83 o
  -3  -7  13         52.22         50.13         2.92 o
  -6  -6  13        106.76        141.87         5.28 o
  -5  -6  13         36.94         49.14         3.40 o
  -4  -6  13          3.23          1.03         0.43 o
  -3  -6  13          7.16          9.21         1.55 o
  -2  -6  13        166.93        185.59         6.77 o
  -1  -6  13          6.84         12.65         1.71 o
   0  -6  13        183.39        184.86         5.53 o
  -7  -5  13         20.58         24.13         2.14 o
  -6  -5  13         16.09         12.36         1.23 o
  -5  -5  13         36.44         54.68         2.67 o
  -4  -5  13         86.01        108.79         5.89 o
  -3  -5  13         60.60         77.20         4.99 o
  -2  -5  13         16.46         18.06         2.37 o
  -1  -5  13         32.42         35.25         2.16 o
   0  -5  13          0.19          1.81         0.47 o
   1  -5  13        107.31         92.87         3.08 o
   2  -5  13         39.76         46.22         3.15 o
  -8  -4  13         31.05         39.24         2.62 o
  -7  -4  13         34.83         52.66         3.64 o
  -6  -4  13          7.64          8.83         1.17 o
  -5  -4  13         65.54         63.83         3.29 o
  -4  -4  13          7.63          6.61         1.08 o
  -3  -4  13          0.64          3.91         0.80 o
  -2  -4  13         30.54         41.51         2.68 o
  -1  -4  13         53.61         59.21         3.20 o
   0  -4  13         73.24         85.30         3.71 o
   1  -4  13          5.76         10.20         1.23 o
   2  -4  13          3.75          5.42         1.64 o
   3  -4  13          3.43          3.63         0.94 o
   4  -4  13          9.72          4.56         0.96 o
  -8  -3  13          7.53         10.70         1.55 o
  -7  -3  13         40.60         46.32         3.74 o
  -6  -3  13          0.02         -0.06         0.40 o
  -5  -3  13         31.20         21.71         2.06 o
  -4  -3  13         17.90         28.33         2.42 o
  -3  -3  13        131.45        160.03         4.53 o
  -2  -3  13         36.61         44.34         2.96 o
  -1  -3  13          0.46          0.92         0.40 o
   0  -3  13          0.55          1.19         0.34 o
   1  -3  13          4.11          8.96         2.13 o
   2  -3  13         18.02         16.02         2.48 o
   3  -3  13        172.47        164.67         7.32 o
   4  -3  13          8.59          8.10         1.50 o
   5  -3  13         57.65         51.76         3.13 o
  -8  -2  13         21.62         24.20         2.38 o
  -7  -2  13         43.77         36.51         3.44 o
  -6  -2  13         16.65         19.16         2.82 o
  -5  -2  13         50.41         47.94         3.18 o
  -4  -2  13          1.54          4.25         0.74 o
  -3  -2  13         10.88          4.56         0.81 o
  -2  -2  13         29.97         31.50         2.11 o
  -1  -2  13        214.08        228.77        11.56 o
   0  -2  13         21.44         35.04         8.06 o
   1  -2  13         21.12         39.28         2.95 o
   2  -2  13         14.37         17.39         1.72 o
   3  -2  13        195.86        177.37         5.41 o
   4  -2  13         68.63         70.29         3.93 o
   5  -2  13          4.14          1.78         0.65 o
   6  -2  13         24.93         15.73         1.61 o
  -8  -1  13         11.40         11.29         1.63 o
  -7  -1  13         72.15         74.21         4.88 o
  -6  -1  13          7.83         10.76         2.09 o
  -5  -1  13        215.93        235.72        10.37 o
  -4  -1  13         27.54         24.14         1.92 o
  -3  -1  13        429.97        488.77         8.61 o
  -2  -1  13         90.34         96.28         3.81 o
  -1  -1  13        406.77        404.91        15.92 o
   0  -1  13        404.10        421.26         9.95 o
   1  -1  13        321.41        371.02         9.29 o
   2  -1  13         37.17         40.72         2.98 o
   3  -1  13          0.55          2.53         0.75 o
   4  -1  13          8.70          9.69         1.34 o
   5  -1  13          1.25          1.63         0.54 o
   6  -1  13          0.09          0.49         0.26 o
  -8   0  13          2.54          1.96         0.73 o
  -7   0  13         42.13         51.08         4.03 o
  -6   0  13         25.57         24.94         3.20 o
  -5   0  13          8.45          7.87         1.85 o
  -4   0  13          0.36          1.66         0.53 o
  -3   0  13         58.16         55.90         2.96 o
  -2   0  13        638.94        667.41        13.06 o
  -1   0  13          8.45          8.90         1.49 o
   0   0  13          3.73         10.03         1.83 o
   1   0  13         48.89         53.70         3.68 o
   2   0  13          7.65          5.67         1.09 o
   3   0  13         17.08         13.41         1.72 o
   4   0  13         15.86         14.15         1.72 o
   5   0  13          0.59          2.36         0.78 o
   6   0  13        179.94        165.40         4.75 o
   7   0  13         18.74         16.32         1.67 o
  -7   1  13          1.19          2.79         0.93 o
  -6   1  13          7.60          5.59         1.59 o
  -5   1  13         39.01         34.00         3.99 o
  -4   1  13         14.91          8.32         2.07 o
  -3   1  13        114.71        126.80         5.73 o
  -2   1  13         60.86         53.37         3.78 o
  -1   1  13        423.50        414.45         8.56 o
   0   1  13          7.62         12.08         1.46 o
   1   1  13        133.33        131.27         5.76 o
   2   1  13        222.93        205.27         7.12 o
   3   1  13        134.67        144.91         5.83 o
   4   1  13        504.26        498.69        10.45 o
   5   1  13         36.05         34.82         2.60 o
   6   1  13          3.71          5.49         0.90 o
   7   1  13          2.96          1.69         0.88 o
  -7   2  13         11.08         11.15         1.64 o
  -6   2  13         89.25         75.67         5.17 o
  -5   2  13         27.41         23.59         3.26 o
  -4   2  13          6.42         11.48         2.41 o
  -3   2  13        310.73        303.69         8.84 o
  -2   2  13         30.93         26.66         2.65 o
  -1   2  13         40.58         36.72         3.22 o
   0   2  13         37.24         39.48         2.67 o
   1   2  13         32.62         29.72         2.26 o
   2   2  13        172.63        156.50         6.25 o
   3   2  13         63.53         70.36         4.43 o
   4   2  13        120.56        106.56         4.90 o
   5   2  13         14.90         16.62         1.90 o
   6   2  13         85.21         79.48         3.71 o
   7   2  13         10.74         11.93         2.02 o
   8   2  13          4.31          4.93         1.10 o
  -7   3  13         15.27         11.79         1.44 o
  -6   3  13        226.28        218.41         8.24 o
  -5   3  13        117.09        100.68         6.41 o
  -4   3  13         89.12         80.15         6.16 o
  -3   3  13         53.18         53.77         5.25 o
  -2   3  13         10.46          8.71         1.55 o
  -1   3  13          8.58          7.71         1.47 o
   0   3  13         25.82         26.64         2.27 o
   1   3  13        258.41        258.54         8.62 o
   2   3  13         68.63         64.90         3.02 o
   3   3  13        448.73        426.38         9.53 o
   4   3  13         14.81         20.21         1.55 o
   5   3  13         14.95         15.07         1.50 o
   6   3  13         35.68         36.34         2.14 o
   7   3  13         83.91         76.79         5.19 o
   8   3  13         72.41         81.37         4.67 o
   9   3  13         93.06         82.94         3.62 o
  -6   4  13         40.67         37.67         3.04 o
  -5   4  13         17.61         21.74         2.82 o
  -4   4  13          0.60          4.10         1.39 o
  -3   4  13          5.55          5.12         1.75 o
  -2   4  13          1.40          2.71         1.27 o
  -1   4  13          8.84         16.93         4.84 o
   0   4  13         13.75         14.33         1.51 o
   1   4  13         93.89         97.99         3.57 o
   2   4  13         29.91         29.12         1.69 o
   3   4  13         92.47         82.05         2.84 o
   4   4  13         25.69         28.23         1.83 o
   5   4  13         37.48         35.21         1.99 o
   6   4  13         47.44         50.95         3.30 o
   7   4  13          1.45          2.00         0.70 o
   8   4  13         35.72         31.62         3.09 o
   9   4  13         79.76         71.08         3.68 o
  -5   5  13         56.63         61.27         4.25 o
  -4   5  13         13.64         15.50         2.46 o
  -3   5  13        365.12        360.52        12.80 o
  -2   5  13          0.02          4.39         1.04 o
  -1   5  13         89.39         95.31         4.92 o
   0   5  13         64.61         67.17         3.44 o
   1   5  13         20.94         14.05         1.38 o
   2   5  13        296.68        273.91         5.24 o
   3   5  13         29.65         31.69         1.78 o
   4   5  13          0.06          1.15         0.40 o
   5   5  13          0.25         -0.08         0.23 o
   6   5  13          5.87          7.06         1.19 o
   7   5  13         79.97         82.76         3.86 o
   8   5  13          1.57          3.21         0.85 o
   9   5  13         29.73         32.50         2.55 o
  -5   6  13        144.04        158.06         5.72 o
  -4   6  13          7.74          6.25         1.49 o
  -3   6  13          4.83          3.89         0.83 o
  -2   6  13         86.70         79.00         4.24 o
  -1   6  13        509.09        535.93        11.70 o
   0   6  13          1.37         23.13         4.61 o
   1   6  13         55.04         47.47         2.90 o
   2   6  13        858.54        830.15        12.31 o
   3   6  13         40.50         39.77         1.93 o
   4   6  13          3.17          5.69         0.81 o
   5   6  13          5.80          5.24         0.87 o
   6   6  13         86.88         80.84         3.39 o
   7   6  13          5.80          4.91         0.99 o
   8   6  13         11.96         10.79         1.26 o
   9   6  13         32.30         30.29         1.74 o
  -4   7  13          0.09          0.76         0.33 o
  -3   7  13         31.44         37.40         2.56 o
  -2   7  13          3.92          4.32         0.96 o
  -1   7  13        257.24        255.48         7.84 o
   0   7  13        146.39        144.57         6.12 o
   1   7  13         52.46         50.95         3.73 o
   2   7  13        136.57        150.33         6.18 o
   3   7  13        346.78        366.53         6.51 o
   4   7  13         84.26         85.51         3.56 o
   5   7  13         10.71         12.09         1.29 o
   6   7  13         69.61         76.97         3.19 o
   7   7  13          1.06          3.84         0.80 o
   8   7  13          9.88         14.32         1.36 o
   9   7  13          1.21          1.84         0.88 o
  -4   8  13          2.05          3.85         0.91 o
  -3   8  13         87.42         81.38         4.97 o
  -2   8  13         24.21         21.72         2.03 o
  -1   8  13         86.83         90.76         4.48 o
   0   8  13          1.84          0.66         0.44 o
   1   8  13        265.99        226.48         7.60 o
   2   8  13         32.43         32.56         2.93 o
   3   8  13         15.86         23.00         3.54 o
   4   8  13          0.48         -0.18         0.57 o
   5   8  13          2.81          1.93         0.69 o
   6   8  13         28.59         31.48         1.92 o
   7   8  13          1.57          3.44         0.72 o
   8   8  13         23.81         16.99         2.21 o
   9   8  13         11.62         11.05         1.56 o
  -3   9  13         30.49         30.87         2.70 o
  -2   9  13         52.34         43.48         3.77 o
  -1   9  13         35.96         38.59         3.89 o
   0   9  13        361.44        366.92        12.83 o
   1   9  13        168.47        167.32         9.09 o
   2   9  13         26.78         30.72         3.98 o
   3   9  13        223.04        236.16        11.19 o
   4   9  13          6.50         12.55         2.56 o
   5   9  13         27.60         24.94         2.19 o
   6   9  13          5.37          6.29         1.10 o
   7   9  13          0.63          3.56         0.84 o
   8   9  13         29.02         35.15         3.00 o
   9   9  13         12.08         17.52         1.84 o
  -2  10  13        236.44        207.40         7.05 o
  -1  10  13         61.66         76.52         4.91 o
   0  10  13          8.52          7.77         1.80 o
   1  10  13          0.85          1.48         0.50 o
   2  10  13         77.77         86.11         6.27 o
   3  10  13          7.04          7.38         1.82 o
   4  10  13         14.31         18.31         2.83 o
   5  10  13         34.91         31.33         3.63 o
   6  10  13         44.90         52.72         2.83 o
   7  10  13         50.02         61.53         2.90 o
   8  10  13          8.13          9.12         1.32 o
  -1  11  13          0.32          0.56         0.44 o
   0  11  13          0.13          0.89         0.56 o
   1  11  13         67.23         69.05         4.85 o
   2  11  13         51.75         45.06         4.05 o
   3  11  13         98.99        105.97         6.29 o
   4  11  13          0.33          1.80         0.98 o
   5  11  13        315.50        338.45        10.79 o
   6  11  13         28.39         32.16         3.09 o
   7  11  13         50.67         48.69         3.69 o
   1  12  13        221.22        231.77         6.92 o
   2  12  13         22.83         38.46         3.09 o
   3  12  13        185.01        175.29         6.79 o
   4  12  13          2.26          2.56         0.82 o
   5  12  13          6.66          6.91         1.25 o
   6  12  13         21.90         20.79         2.02 o
  -3  -5  14          2.25          2.75         0.72 o
  -4  -4  14         23.02         29.93         2.59 o
  -3  -4  14        141.11        173.04         6.32 o
  -2  -4  14          4.66         10.32         1.06 o
  -1  -4  14         71.20         80.04         2.98 o
   0  -4  14         24.28         21.53         2.15 o
   1  -4  14         26.42         17.10         1.81 o
   2  -4  14          0.97          1.06         0.44 o
  -6  -3  14         73.64         88.18         4.28 o
  -5  -3  14         14.68         18.27         2.13 o
  -4  -3  14          3.16          2.07         0.60 o
  -3  -3  14          0.17          1.81         0.53 o
  -2  -3  14         12.36         16.22         1.48 o
  -1  -3  14         53.85         62.39         4.36 o
   0  -3  14         12.65         14.02         2.07 o
   1  -3  14          2.31          1.37         0.41 o
   2  -3  14         21.11         24.34         2.49 o
   3  -3  14          0.36          0.41         0.40 o
  -7  -2  14         13.02         12.45         1.51 o
  -6  -2  14          7.36          8.86         1.48 o
  -5  -2  14         31.66         32.97         3.16 o
  -4  -2  14         56.31         72.72         3.33 o
  -3  -2  14          2.62          4.74         0.72 o
  -2  -2  14         25.20         23.70         1.92 o
  -1  -2  14         13.90         17.95         2.68 o
   0  -2  14         28.15         33.54         3.59 o
   1  -2  14          0.30          1.95         0.95 o
   2  -2  14        111.04        111.74         6.03 o
   3  -2  14         16.88         15.21         2.06 o
   4  -2  14         10.31          8.31         1.31 o
  -7  -1  14          0.15          0.17         0.30 o
  -6  -1  14         33.93         43.61         3.51 o
  -5  -1  14         21.63         23.05         2.85 o
  -4  -1  14         65.19         61.33         4.79 o
  -3  -1  14          1.19          0.92         0.32 o
  -2  -1  14          1.21          1.39         0.73 o
  -1  -1  14          9.98          8.39         1.90 o
   0  -1  14         25.10         30.21         3.50 o
   1  -1  14        166.54        163.11        10.11 o
   2  -1  14        116.73        120.90         4.52 o
   3  -1  14         17.97         18.38         1.65 o
   4  -1  14         45.78         41.64         2.20 o
   5  -1  14          0.05          0.18         0.25 o
  -7   0  14         11.18          9.13         1.31 o
  -6   0  14         32.72         32.48         3.09 o
  -5   0  14          0.57         -0.89         0.89 o
  -4   0  14          3.01          1.87         0.96 o
  -3   0  14          8.91          8.78         1.43 o
  -2   0  14         30.73         29.98         2.54 o
  -1   0  14         70.15         88.87         4.77 o
   0   0  14          5.38          8.80         2.02 o
   1   0  14         11.66         17.01         2.51 o
   2   0  14         51.84         59.01         3.37 o
   3   0  14         58.26         56.11         3.16 o
   4   0  14         16.73         14.04         1.41 o
   5   0  14          0.32         -0.25         2.10 o
  -6   1  14         30.99         30.17         2.95 o
  -5   1  14         70.73         65.17         4.84 o
  -4   1  14          5.63          9.73         2.07 o
  -3   1  14         90.52         89.93         4.42 o
  -2   1  14        255.87        254.51         7.58 o
  -1   1  14         26.05         28.31         2.55 o
   0   1  14        281.45        302.80         6.71 o
   1   1  14          2.84          5.66         2.16 o
   2   1  14         25.78         18.86         1.95 o
   3   1  14          2.61          1.38         1.36 o
   4   1  14          3.38          3.85         0.84 o
   5   1  14          4.69          3.06         0.62 o
   6   1  14          0.00          0.01         0.34 o
  -6   2  14          1.85          3.19         0.94 o
  -5   2  14        147.57        147.80         7.00 o
  -4   2  14        208.01        201.24         8.90 o
  -3   2  14          2.23          1.50         1.01 o
  -2   2  14         97.11        104.49         4.92 o
  -1   2  14          9.16         13.80         1.80 o
   0   2  14         57.15         70.42         4.04 o
   1   2  14          0.11          0.51         0.45 o
   2   2  14          1.90          0.96         0.57 o
   3   2  14         45.25         41.12         2.92 o
   4   2  14        125.53        130.80         4.96 o
   5   2  14        216.74        224.52         6.00 o
   6   2  14         18.44         15.34         2.39 o
   7   2  14         34.40         40.78         2.81 o
  -6   3  14         43.57         46.72         3.12 o
[truncated: 13,155 more chars]
